# Supplementary material for: 2,2′-[(1E,2E)-1,2-Bis(hy­droxy­imino)­ethane-1,2-di­yl]dipyridinium hexa­chloridorhenate(IV)
Source: Acta Crystallogr Sect E Struct Rep Online. 2012 Aug 15;68(Pt 9):m1174–5. doi: 10.1107/S1600536812035052 (PMC3435597; doi:10.1107/S1600536812035052)
Supplement: Supplementary file 1 [file e-68-m1174-sup1.cif]

##############################################################################
#                                                                            #
# This CIF contains the data in a paper accepted for publication in          #
# Acta Crystallographica Section E. It conforms to the requirements of       #
# Notes for Authors for Acta Crystallographica Section E, and has been       #
# peer reviewed under the auspices of the IUCr Commission on Journals.       #
#                                                                            #
# Full details of the Crystallographic Information File format               #
# are given in the paper "The Crystallographic Information File (CIF):       #
# a New Standard Archive File for Crystallography" by S. R. Hall, F. H.      #
# Allen and I. D. Brown [Acta Cryst. (1991), A47, 655-685].                  #
#                                                                            #
# The current version of the core CIF dictionary is obtainable from          #
# ftp://ftp.iucr.org/pub/cif_core.dic.                                       #
#                                                                            #
# Software is freely available for graphical display of the structure(s)     #
# in this CIF. For information consult the CIF software page                 #
# http://www.iucr.org/resources/cif/software.                                #
#                                                                            #
# This file may be used for bona fide research purposes within the           #
# scientific community so long as proper attribution is given to the journal # 
# article from which it was obtained.                                        #
#                                                                            #
##############################################################################
data_I
_audit_creation_method     SHELXL-97
_chemical_name_systematic
;
2,2'-[(1<i>E</i>,2<i>E</i>)-1,2-Bis(hydroxyimino)ethane-1,2-diyl]dipyridinium
hexachloridorhenate(IV)
;
_chemical_name_common     ?
_chemical_formula_moiety     'C12 H12 N4 O2 2+, Cl6 Re 2-'
_chemical_formula_sum     'C12 H12 Cl6 N4 O2 Re'
_chemical_formula_iupac     '(C12 H12 N4 O2) [Re Cl6]'
_chemical_formula_weight     643.16
_chemical_melting_point     ?
_symmetry_cell_setting     triclinic
_symmetry_space_group_name_H-M     'P -1'
_symmetry_space_group_name_Hall     '-P 1'
loop_
    _symmetry_equiv_pos_as_xyz
    'x, y, z'
    '-x, -y, -z'
_cell_length_a     7.836(3)
_cell_length_b     8.051(3)
_cell_length_c     8.733(3)
_cell_angle_alpha     85.44(3)
_cell_angle_beta     73.85(3)
_cell_angle_gamma     65.12(4)
_cell_volume     479.6(3)
_cell_formula_units_Z     1
_cell_measurement_reflns_used     10732
_cell_measurement_theta_min     2.79
_cell_measurement_theta_max     38.54
_cell_measurement_temperature     100(2)
_exptl_crystal_description     'plate'
_exptl_crystal_colour     'brown'
_exptl_crystal_size_max     0.15
_exptl_crystal_size_mid     0.06
_exptl_crystal_size_min     0.02
_exptl_crystal_density_diffrn     2.227
_exptl_crystal_density_meas     ?
_exptl_crystal_density_method     'not measured'
_exptl_crystal_F_000     305
_exptl_absorpt_coefficient_mu     7.184
_exptl_absorpt_correction_type     analytical
_exptl_absorpt_process_details     '(CrysAlis PRO; Agilent, 2011)'
_exptl_absorpt_correction_T_min     0.439
_exptl_absorpt_correction_T_max     0.841
_exptl_special_details     ?
_diffrn_ambient_temperature     100(2)
_diffrn_radiation_type     MoK\a
_diffrn_radiation_wavelength     0.71073
_diffrn_radiation_source     'fine-focus sealed tube'
_diffrn_radiation_monochromator     graphite
_diffrn_measurement_device_type     'Agilent Xcalibur PX KM-4-CCD'
_diffrn_measurement_method     '\f and \w'
_diffrn_detector_area_resol_mean     ?
_diffrn_reflns_number     9670
_diffrn_reflns_av_R_equivalents     0.0258
_diffrn_reflns_av_sigmaI/netI     0.0421
_diffrn_reflns_theta_min     2.79
_diffrn_reflns_theta_max     38.54
_diffrn_reflns_theta_full     27.00
_diffrn_measured_fraction_theta_max     0.875
_diffrn_measured_fraction_theta_full     0.989
_diffrn_reflns_limit_h_min     -13
_diffrn_reflns_limit_h_max     13
_diffrn_reflns_limit_k_min     -14
_diffrn_reflns_limit_k_max     14
_diffrn_reflns_limit_l_min     -15
_diffrn_reflns_limit_l_max     12
_diffrn_standards_number     ?
_diffrn_standards_interval_count     ?
_diffrn_standards_interval_time     ?
_diffrn_standards_decay_%     ?
_refine_special_details
;
Refinement of <i>F</i>^2^ against ALL reflections. The weighted <i>R</i>-factor
<i>wR</i> and goodness of fit <i>S</i> are based on <i>F</i>^2^, conventional
<i>R</i>-factors <i>R</i> are based on <i>F</i>, with <i>F</i> set to zero for
negative <i>F</i>^2^. The threshold expression of <i>F</i>^2^ >
\s(<i>F</i>^2^) is used only for calculating <i>R</i>-factors(gt) <i>etc</i>.
and is not relevant to the choice of reflections for refinement.
<i>R</i>-factors based on <i>F</i>^2^ are statistically about twice as large
as those based on <i>F</i>, and <i>R</i>- factors based on ALL data will be
even larger.
;
_reflns_number_total     4738
_reflns_number_gt     4464
_reflns_threshold_expression     I>2sigma(I)
_refine_ls_structure_factor_coef     Fsqd
_refine_ls_matrix_type     full
_refine_ls_R_factor_all     0.0288
_refine_ls_R_factor_gt     0.0254
_refine_ls_wR_factor_gt     0.0379
_refine_ls_wR_factor_ref     0.0385
_refine_ls_goodness_of_fit_ref     1.021
_refine_ls_restrained_S_all     1.021
_refine_ls_number_reflns     4738
_refine_ls_number_parameters     126
_refine_ls_number_restraints     0
_refine_ls_hydrogen_treatment     constr
_refine_ls_weighting_scheme     calc
_refine_ls_weighting_details
         'calc w=1/[\s^2^(Fo^2^)+(0.0120P)^2^+0.0000P] where P=(Fo^2^+2Fc^2^)/3'
_atom_sites_solution_hydrogens     geom
_atom_sites_solution_primary     direct
_atom_sites_solution_secondary     difmap
_refine_ls_shift/su_max     0.000
_refine_ls_shift/su_mean     0.000
_refine_diff_density_max     1.405
_refine_diff_density_min     -1.018
_refine_ls_extinction_method     none
_refine_ls_extinction_coef     ?
loop_
    _atom_type_symbol
    _atom_type_description
    _atom_type_scat_dispersion_real
    _atom_type_scat_dispersion_imag
    _atom_type_scat_source
    'C' 'C' 0.0033 0.0016
                         'International Tables Vol C Tables 4.2.6.8 and 6.1.1.4'
    'H' 'H' 0.0000 0.0000
                         'International Tables Vol C Tables 4.2.6.8 and 6.1.1.4'
    'N' 'N' 0.0061 0.0033
                         'International Tables Vol C Tables 4.2.6.8 and 6.1.1.4'
    'O' 'O' 0.0106 0.0060
                         'International Tables Vol C Tables 4.2.6.8 and 6.1.1.4'
    'Cl' 'Cl' 0.1484 0.1585
                         'International Tables Vol C Tables 4.2.6.8 and 6.1.1.4'
    'Re' 'Re' -1.0185 7.2310
                         'International Tables Vol C Tables 4.2.6.8 and 6.1.1.4'
_computing_data_collection     'CrysAlis PRO (Agilent, 2011)'
_computing_cell_refinement     'CrysAlis PRO (Agilent, 2011)'
_computing_data_reduction     'CrysAlis PRO (Agilent, 2011)'
_computing_structure_solution     'SHELXS97 (Sheldrick, 2008)'
_computing_structure_refinement     'SHELXL97 (Sheldrick, 2008)'
_computing_molecular_graphics
;XP in SHELXTL (Sheldrick, 2008) and
 <i>DIAMOND</i> (Brandenburg,
2006)
;
_computing_publication_material     'publCIF (Westrip, 2010)'
loop_
    _atom_site_type_symbol
    _atom_site_label
    _atom_site_fract_x
    _atom_site_fract_y
    _atom_site_fract_z
    _atom_site_U_iso_or_equiv
    _atom_site_adp_type
    _atom_site_calc_flag
    _atom_site_refinement_flags
    _atom_site_occupancy
    _atom_site_symmetry_multiplicity
    _atom_site_disorder_assembly
    _atom_site_disorder_group
    Re Re 0.0000 0.5000 0.0000 0.01565(3) Uani d S 1 2 . .
    Cl Cl1 0.08601(6) 0.50992(6) -0.27962(5) 0.01953(8) Uani d . 1 1 . .
    Cl Cl2 -0.21489(7) 0.36685(6) -0.01114(5) 0.02267(9) Uani d . 1 1 . .
    Cl Cl3 0.25414(7) 0.20532(6) -0.01585(5) 0.02528(10) Uani d . 1 1 . .
    O O1 0.5915(2) 0.64822(17) 0.74131(15) 0.0205(3) Uani d . 1 1 . .
    H H1 0.6525 0.6038 0.8106 0.031 Uiso calc R 1 1 . .
    N N1 0.6027(2) 0.5076(2) 0.65197(18) 0.0178(3) Uani d . 1 1 A .
    C C1 0.4972(2) 0.5685(2) 0.55275(19) 0.0151(3) Uani d . 1 1 . .
    C C11 0.3742(6) 0.7650(4) 0.5391(5) 0.0171(3) Uani d P 0.786(7) 1 A 1
    N N12 0.2411(4) 0.8555(4) 0.6748(3) 0.0190(4) Uani d P 0.786(7) 1 A 1
    H H12 0.2360 0.7952 0.7633 0.023 Uiso calc PR 0.786(7) 1 A 1
    C C13 0.1165(4) 1.0326(4) 0.6810(4) 0.0283(7) Uani d P 0.786(7) 1 A 1
    H H13 0.0257 1.0908 0.7789 0.034 Uiso calc PR 0.786(7) 1 A 1
    C C14 0.1219(5) 1.1290(3) 0.5432(4) 0.0297(8) Uani d P 0.786(7) 1 A 1
    H H14 0.0345 1.2543 0.5449 0.036 Uiso calc PR 0.786(7) 1 A 1
    C C15 0.2549(5) 1.0417(4) 0.4039(4) 0.0285(8) Uani d P 0.786(7) 1 A 1
    H H15 0.2595 1.1070 0.3084 0.034 Uiso calc PR 0.786(7) 1 A 1
    C C16 0.3830(6) 0.8590(5) 0.4009(4) 0.0217(6) Uani d P 0.786(7) 1 A 1
    H H16 0.4761 0.7994 0.3042 0.026 Uiso calc PR 0.786(7) 1 A 1
    C C31 0.377(2) 0.7638(9) 0.5356(14) 0.0171(3) Uani d PG 0.214(7) 1 A 2
    N N32 0.4339(15) 0.8257(9) 0.3851(11) 0.0217(6) Uani d PG 0.214(7) 1 A 2
    H H32 0.5283 0.7485 0.3097 0.026 Uiso calc PR 0.214(7) 1 A 2
    C C33 0.3418(12) 1.0095(10) 0.3537(8) 0.0182(19) Uiso d PG 0.214(7) 1 A 2
    H H33 0.3809 1.0518 0.2509 0.022 Uiso calc PR 0.214(7) 1 A 2
    C C34 0.1926(11) 1.1314(7) 0.4728(10) 0.0153(18) Uiso d PG 0.214(7) 1 A 2
    H H34 0.1297 1.2570 0.4514 0.018 Uiso calc PR 0.214(7) 1 A 2
    C C35 0.1355(11) 1.0695(11) 0.6233(9) 0.0157(19) Uiso d PG 0.214(7) 1 A 2
    H H35 0.0335 1.1528 0.7047 0.019 Uiso calc PR 0.214(7) 1 A 2
    C C36 0.2275(18) 0.8857(13) 0.6547(10) 0.0190(4) Uani d PG 0.214(7) 1 A 2
    H H36 0.1884 0.8434 0.7576 0.023 Uiso calc PR 0.214(7) 1 A 2
loop_
    _atom_site_aniso_label
    _atom_site_aniso_U_11
    _atom_site_aniso_U_22
    _atom_site_aniso_U_33
    _atom_site_aniso_U_12
    _atom_site_aniso_U_13
    _atom_site_aniso_U_23
    Re 0.01360(4) 0.02072(5) 0.01234(5) -0.00645(3) -0.00438(3) 0.00154(3)
    Cl1 0.02003(19) 0.0271(2) 0.01245(18) -0.01074(16) -0.00483(15) 0.00221(15)
    Cl2 0.0230(2) 0.0342(2) 0.0169(2) -0.01699(18) -0.00705(16) 0.00295(16)
    Cl3 0.0234(2) 0.0247(2) 0.0201(2) -0.00156(17) -0.00808(17) 0.00118(16)
    O1 0.0239(6) 0.0236(6) 0.0188(6) -0.0106(5) -0.0120(5) 0.0014(5)
    N1 0.0173(7) 0.0194(7) 0.0177(7) -0.0074(5) -0.0066(5) 0.0018(5)
    C1 0.0135(7) 0.0167(7) 0.0148(7) -0.0067(6) -0.0033(6) 0.0029(6)
    C11 0.0195(8) 0.0175(8) 0.0181(8) -0.0085(6) -0.0102(6) 0.0026(6)
    N12 0.0214(9) 0.0172(11) 0.0181(10) -0.0045(8) -0.0108(7) 0.0016(7)
    C13 0.0334(14) 0.0195(12) 0.0331(17) -0.0047(10) -0.0195(12) -0.0023(11)
    C14 0.0407(18) 0.0164(11) 0.0398(19) -0.0098(10) -0.0273(16) 0.0049(10)
    C15 0.042(2) 0.0273(14) 0.0336(17) -0.0230(14) -0.0261(16) 0.0176(13)
    C16 0.0285(18) 0.0218(13) 0.0174(11) -0.0124(12) -0.0083(12) 0.0053(9)
    C31 0.0195(8) 0.0175(8) 0.0181(8) -0.0085(6) -0.0102(6) 0.0026(6)
    N32 0.0285(18) 0.0218(13) 0.0174(11) -0.0124(12) -0.0083(12) 0.0053(9)
    C36 0.0214(9) 0.0172(11) 0.0181(10) -0.0045(8) -0.0108(7) 0.0016(7)
_geom_special_details
;
All e.s.d.'s (except the e.s.d. in the dihedral angle between two l.s. planes)
are estimated using the full covariance matrix. The cell e.s.d.'s are taken
into account individually in the estimation of e.s.d.'s in distances, angles
and torsion angles; correlations between e.s.d.'s in cell parameters are only
used when they are defined by crystal symmetry. An approximate (isotropic)
treatment of cell e.s.d.'s is used for estimating e.s.d.'s involving l.s.
planes.
;
loop_
    _geom_bond_atom_site_label_1
    _geom_bond_atom_site_label_2
    _geom_bond_site_symmetry_2
    _geom_bond_distance
    _geom_bond_publ_flag
    Re Cl1 . 2.3500(10) ?
    Re Cl2 . 2.3707(9) ?
    Re Cl3 . 2.3531(15) ?
    O1 N1 . 1.3844(19) ?
    O1 H1 . 0.8400 ?
    N1 C1 . 1.290(2) ?
    C1 C1 2_666 1.472(3) ?
    C1 C11 . 1.482(3) ?
    C1 C31 . 1.476(6) ?
    C11 N12 . 1.354(3) ?
    C11 C16 . 1.374(3) ?
    N12 C13 . 1.342(3) ?
    N12 H12 . 0.8800 ?
    C13 C14 . 1.379(4) ?
    C13 H13 . 0.9500 ?
    C14 C15 . 1.369(4) ?
    C14 H14 . 0.9500 ?
    C15 C16 . 1.386(4) ?
    C15 H15 . 0.9500 ?
    C16 H16 . 0.9500 ?
    C31 N32 . 1.3900 ?
    C31 C36 . 1.3900 ?
    N32 C33 . 1.3900 ?
    N32 H32 . 0.8800 ?
    C33 C34 . 1.3900 ?
    C33 H33 . 0.9500 ?
    C34 C35 . 1.3900 ?
    C34 H34 . 0.9500 ?
    C35 C36 . 1.3900 ?
    C35 H35 . 0.9500 ?
    C36 H36 . 0.9500 ?
loop_
    _geom_angle_atom_site_label_1
    _geom_angle_atom_site_label_2
    _geom_angle_atom_site_label_3
    _geom_angle_site_symmetry_1
    _geom_angle_site_symmetry_3
    _geom_angle
    _geom_angle_publ_flag
    Cl1 Re Cl3 . . 90.35(4) ?
    Cl1 Re Cl2 . . 90.11(3) ?
    Cl3 Re Cl2 . . 89.72(4) ?
    N1 O1 H1 . . 109.5 ?
    C1 N1 O1 . . 111.88(14) ?
    N1 C1 C1 . 2_666 116.75(18) ?
    N1 C1 C11 . . 124.1(2) ?
    C1 C1 C11 2_666 . 119.1(3) ?
    N1 C1 C31 . . 124.8(7) ?
    C1 C1 C31 2_666 . 118.4(7) ?
    N12 C11 C16 . . 118.5(2) ?
    N12 C11 C1 . . 116.2(3) ?
    C16 C11 C1 . . 125.3(3) ?
    C13 N12 C11 . . 123.2(2) ?
    N12 C13 C14 . . 119.1(3) ?
    C15 C14 C13 . . 119.1(2) ?
    C14 C15 C16 . . 120.6(2) ?
    C11 C16 C15 . . 119.4(3) ?
    N32 C31 C36 . . 120.0 ?
    N32 C31 C1 . . 113.3(6) ?
    C36 C31 C1 . . 126.6(7) ?
    C31 N32 C33 . . 120.0 ?
    C34 C33 N32 . . 120.0 ?
    C35 C34 C33 . . 120.0 ?
    C34 C35 C36 . . 120.0 ?
    C35 C36 C31 . . 120.0 ?
loop_
    _geom_torsion_atom_site_label_1
    _geom_torsion_atom_site_label_2
    _geom_torsion_atom_site_label_3
    _geom_torsion_atom_site_label_4
    _geom_torsion_site_symmetry_1
    _geom_torsion_site_symmetry_2
    _geom_torsion_site_symmetry_3
    _geom_torsion_site_symmetry_4
    _geom_torsion
    _geom_torsion_publ_flag
    O1 N1 C1 C1 . . . 2_666 178.00(16) ?
    O1 N1 C1 C11 . . . . -1.6(3) ?
    O1 N1 C1 C31 . . . . -0.5(6) ?
    N1 C1 C11 N12 . . . . -55.6(4) ?
    C1 C1 C11 N12 2_666 . . . 124.8(3) ?
    N1 C1 C11 C16 . . . . 125.6(3) ?
    C1 C1 C11 C16 2_666 . . . -54.0(5) ?
    C1 C11 N12 C13 . . . . -178.6(4) ?
    C1 C11 C16 C15 . . . . 178.0(4) ?
    N1 C1 C31 N32 . . . . 118.0(6) ?
    C1 C1 C31 N32 2_666 . . . -60.4(9) ?
    N1 C1 C31 C36 . . . . -57.8(11) ?
    C1 C1 C31 C36 2_666 . . . 123.7(7) ?
    C1 C31 N32 C33 . . . . -176.1(13) ?
    C1 C31 C36 C35 . . . . 175.6(15) ?
loop_
    _geom_hbond_atom_site_label_D
    _geom_hbond_atom_site_label_H
    _geom_hbond_atom_site_label_A
    _geom_hbond_site_symmetry_A
    _geom_hbond_distance_DH
    _geom_hbond_distance_HA
    _geom_hbond_distance_DA
    _geom_hbond_angle_DHA
    O1 H1 Cl2 1_656 0.84 2.43 3.2034(19) 154
    N12 H12 Cl2 2_566 0.88 2.44 3.318(3) 179
    N32 H32 Cl3 2_665 0.88 2.75 3.416(9) 133
    N32 H32 Cl1 2_665 0.88 2.81 3.495(8) 136
    C13 H13 Cl2 1_566 0.95 2.66 3.550(4) 157
    C16 H16 Cl3 2_665 0.95 2.79 3.658(4) 152
    C36 H36 Cl2 2_566 0.95 2.68 3.581(7) 159
_iucr_refine_instructions_details
;
TITL moni100 in P1
CELL 0.71073   7.836   8.051   8.733  85.44  73.85  65.12
ZERR    1.00   0.003   0.003   0.003   0.03   0.03   0.04
SFAC C H N O CL RE
UNIT 12 12 4 2 6 1
L.S. 20
BOND $H
ACTA 54
HTAB 2
FMAP 2
size 0.15 0.06 0.02
TEMP -173
EQIV $1 x+1, y, z+1
EQIV $2 -x, -y+1, -z+1
EQIV $3 -x+1, -y+1, -z
EQIV $4 X, Y+1, Z+1
EQIV $5 -x+1, -y+1, -z+1
HTAB O1  Cl2_$1
HTAB N12 Cl2_$2
HTAB N32 Cl3_$3
HTAB N32 Cl1_$3
HTAB C13 CL2_$4
HTAB C16 CL3_$3
HTAB C36 CL2_$2
MPLA 6 N12_$5 C13_$5 C14_$5 C15_$5 C16_$5 C11_$5 C1_$5
MPLA 6 C1 N1 O1 C1_$5 N1_$5 O1_$5 H1 H1_$5
MPLA 6 N12 C13 C14 C15 C16 C11 C1
MPLA 6 C1 N1 O1 C1_$5 N1_$5 O1_$5 H1 H1_$5
MPLA 6 N32 C33 C34 C35 C36 C31 C1
CONF
PLAN 20
WGHT    0.012000
FVAR       2.28314   0.78583
RE    6    0.000000    0.500000    0.000000    10.50000    0.01360    0.02072 =
         0.01234    0.00154   -0.00438   -0.00645
CL1   5    0.086012    0.509921   -0.279623    11.00000    0.02003    0.02713 =
         0.01245    0.00221   -0.00483   -0.01074
CL2   5   -0.214887    0.366854   -0.011141    11.00000    0.02305    0.03421 =
         0.01690    0.00295   -0.00705   -0.01699
CL3   5    0.254141    0.205318   -0.015846    11.00000    0.02345    0.02471 =
         0.02008    0.00118   -0.00808   -0.00156
O1    4    0.591457    0.648222    0.741309    11.00000    0.02385    0.02355 =
         0.01878    0.00141   -0.01203   -0.01056
AFIX 147
H1    2    0.652504    0.603814    0.810605    11.00000   -1.50000
AFIX   0
N1    3    0.602697    0.507602    0.651969    11.00000    0.01725    0.01935 =
         0.01769    0.00178   -0.00656   -0.00743
C1    1    0.497154    0.568527    0.552749    11.00000    0.01354    0.01673 =
         0.01481    0.00287   -0.00334   -0.00669
EADP C11 C31
EADP N12 C36
EADP C16 N32
part 1
C11   1    0.374215    0.764959    0.539100    21.00000    0.01946    0.01751 =
         0.01813    0.00261   -0.01019   -0.00853
N12   3    0.241075    0.855496    0.674812    21.00000    0.02142    0.01721 =
         0.01813    0.00162   -0.01084   -0.00446
AFIX  43
H12   2    0.236011    0.795205    0.763342    21.00000   -1.20000
AFIX   0
C13   1    0.116484    1.032603    0.680966    21.00000    0.03338    0.01947 =
         0.03307   -0.00230   -0.01952   -0.00474
AFIX  43
H13   2    0.025720    1.090845    0.778946    21.00000   -1.20000
AFIX   0
C14   1    0.121918    1.128981    0.543183    21.00000    0.04074    0.01641 =
         0.03977    0.00489   -0.02726   -0.00979
AFIX  43
H14   2    0.034490    1.254294    0.544923    21.00000   -1.20000
AFIX   0
C15   1    0.254922    1.041716    0.403909    21.00000    0.04159    0.02727 =
         0.03355    0.01761   -0.02606   -0.02304
AFIX  43
H15   2    0.259460    1.106976    0.308403    21.00000   -1.20000
AFIX   0
C16   1    0.383018    0.859047    0.400941    21.00000    0.02851    0.02179 =
         0.01738    0.00529   -0.00826   -0.01239
AFIX  43
H16   2    0.476060    0.799448    0.304240    21.00000   -1.20000
AFIX  66
part 2
C31   1    0.376717    0.763809    0.535608   -21.00000    0.01946    0.01751 =
         0.01813    0.00261   -0.01019   -0.00853
N32   3    0.433873    0.825700    0.385129   -21.00000    0.02851    0.02179 =
         0.01738    0.00529   -0.00826   -0.01239
AFIX  43
H32   2    0.528333    0.748534    0.309729   -21.00000   -1.20000
AFIX  65
C33   1    0.341825    1.009479    0.353746   -21.00000    0.01816
AFIX  43
H33   2    0.380889    1.051779    0.250899   -21.00000   -1.20000
AFIX  65
C34   1    0.192621    1.131367    0.472842   -21.00000    0.01532
AFIX  43
H34   2    0.129711    1.256972    0.451392   -21.00000   -1.20000
AFIX  65
C35   1    0.135463    1.069478    0.623322   -21.00000    0.01568
AFIX  43
H35   2    0.033489    1.152784    0.704719   -21.00000   -1.20000
AFIX  65
C36   1    0.227510    0.885699    0.654707   -21.00000    0.02142    0.01721 =
         0.01813    0.00162   -0.01084   -0.00446
AFIX  43
H36   2    0.188445    0.843401    0.757554   -21.00000   -1.20000
HKLF 4
REM  moni100 in P1
REM R1 =  0.0254 for   4464 Fo > 4sig(Fo)  and  0.0288 for all   4738 data
REM    126 parameters refined using      0 restraints
END
WGHT      0.0169      0.0000
REM Highest difference peak  1.405,  deepest hole -1.018,  1-sigma level  0.157
Q1    1  -0.0139  0.5813  0.0562  11.00000  0.05    1.40
Q2    1  -0.0814  0.5356 -0.0035  11.00000  0.05    1.08
Q3    1  -0.0630  0.4195  0.0314  11.00000  0.05    0.99
Q4    1   0.0802  0.4109  0.0391  11.00000  0.05    0.97
Q5    1   0.1020  0.5152  0.0243  11.00000  0.05    0.93
Q6    1  -0.1197  0.5726  0.0640  11.00000  0.05    0.90
Q7    1  -0.0886  0.4753  0.0829  11.00000  0.05    0.84
Q8    1  -0.0246  0.4595  0.0500  11.00000  0.05    0.79
Q9    1   0.4004  0.7954  0.4645  11.00000  0.05    0.74
Q10   1   0.0224  0.6357  0.0533  11.00000  0.05    0.69
Q11   1  -0.1632  0.2352  0.0191  11.00000  0.05    0.67
Q12   1   0.2137  0.4228 -0.3725  11.00000  0.05    0.63
Q13   1   0.1574  0.2722 -0.0603  11.00000  0.05    0.63
Q14   1  -0.2409  0.4600  0.0327  11.00000  0.05    0.61
Q15   1  -0.1186  0.2956 -0.0023  11.00000  0.05    0.61
Q16   1   0.3411  0.9418  0.4075  11.00000  0.05    0.61
Q17   1  -0.0996  0.6384  0.0381  11.00000  0.05    0.61
Q18   1   0.2591  0.8028  0.5988  11.00000  0.05    0.59
Q19   1   0.3447  0.2439 -0.0272  11.00000  0.05    0.58
Q20   1  -0.0775  0.6257 -0.1475  11.00000  0.05    0.56
;
data_global
_journal_date_recd_electronic     2012-07-19
_journal_date_accepted     2012-08-08
_journal_name_full     'Acta Crystallographica, Section E'
_journal_year     2012
_journal_volume     68
_journal_issue      9
_journal_page_first     m1174
_journal_page_last     m1175
_journal_paper_category     QM
_journal_paper_doi     10.1107/S1600536812035052
_journal_coeditor_code     VN2047
_publ_contact_author_name     'Monika K. Krawczyk'
_publ_contact_author_address
;
Faculty of Chemistry
University of Wroc\/law
14 Joliot-Curie St
50-383 Wroc\/law
Poland
;
_publ_contact_author_email     monikakrawczyk.k@gmail.com
_publ_contact_author_fax     ?
_publ_contact_author_phone     ?
_publ_section_title
;
2,2'-[(1<i>E</i>,2<i>E</i>)-1,2-Bis(hydroxyimino)ethane-1,2-diyl]dipyridinium
hexachloridorhenate(IV)
;
loop_
    _publ_author_name
    _publ_author_footnote
    _publ_author_address
    'Krawczyk, Monika K.' .
;
University of Wroc\/law
Faculty of Chemistry
14 Joliot-Curie St
50-383 Wroc\/law
Poland
;
    'Krawczyk, Marta S.' ?
;
University of Wroc\/law
Faculty of Chemistry
14 Joliot-Curie St
50-383 Wroc\/law
Poland
;
    'Siczek, Mi\/losz' ?
;
University of Wroc\/law
Faculty of Chemistry
14 Joliot-Curie St
50-383 Wroc\/law
Poland
;
    'Lis, Tadeusz' ?
;
University of Wroc\/law
Faculty of Chemistry
14 Joliot-Curie St
50-383 Wroc\/law
Poland
;
