# Supplementary material for: 2,2′-[(1E,2E)-1,2-Bis(hy­droxy­imino)­ethane-1,2-di­yl]dipyridinium hexa­chloridorhenate(IV)
Source: Acta Crystallogr Sect E Struct Rep Online. 2012 Aug 15;68(Pt 9):m1174–5. doi: 10.1107/S1600536812035052 (PMC3435597; doi:10.1107/S1600536812035052)
Supplement: Supplementary file 2 [file e-68-m1174-Isup2.hkl]

# 
# h,k,l, Fc-squared, Fo-squared, sigma(Fo-squared) and status flag 
# 
data_I
_shelx_title ' moni100 in P1' 
_shelx_refln_list_code          4 
_shelx_F_calc_maximum      151.41 
_exptl_crystal_F_000       305.00 
_reflns_d_resolution_high  0.5704 
 
loop_ 
 _symmetry_equiv_pos_as_xyz 
 'x, y, z' 
 '-x, -y, -z' 
 
_cell_length_a     7.8360 
_cell_length_b     8.0510 
_cell_length_c     8.7330 
_cell_angle_alpha  85.440 
_cell_angle_beta   73.850 
_cell_angle_gamma  65.120 
 
_shelx_F_squared_multiplier     1.000 
 
loop_ 
 _refln_index_h 
 _refln_index_k 
 _refln_index_l 
 _refln_F_squared_calc 
 _refln_F_squared_meas 
 _refln_F_squared_sigma 
 _refln_observed_status 
   1   0   0     4817.93     5212.72     57.17 o 
   2   0   0      856.46      835.63     11.46 o 
   3   0   0     1925.89     1892.71     24.49 o 
   4   0   0     3383.83     3274.27     25.87 o 
   5   0   0     2573.70     2542.27     34.84 o 
   6   0   0       50.73       45.20      7.95 o 
   7   0   0      251.46      263.73     15.00 o 
   8   0   0     1576.43     1529.83     30.91 o 
   9   0   0      605.58      627.14     24.25 o 
  10   0   0      576.98      563.11     44.30 o 
  11   0   0      231.97      262.86     38.12 o 
 -11   1   0      344.52      379.36     47.04 o 
 -10   1   0      777.10      846.37     54.73 o 
  -9   1   0      287.37      318.57     26.66 o 
  -8   1   0      125.46      145.47     15.25 o 
  -7   1   0      541.29      527.34     19.07 o 
  -6   1   0     1651.43     1598.42     49.28 o 
  -5   1   0     1174.20     1136.06     21.15 o 
  -4   1   0     1005.52     1003.87     15.32 o 
  -3   1   0     2435.53     2501.81     39.17 o 
  -2   1   0     7590.37     7870.34    140.39 o 
  -1   1   0     4072.46     4353.26     41.49 o 
   0   1   0    10236.08    10772.89    125.64 o 
   1   1   0     4913.07     5303.22     58.61 o 
   2   1   0     9584.42     9799.54    198.06 o 
   3   1   0     2551.63     2529.77     19.23 o 
   4   1   0     2959.90     2968.36     66.02 o 
   5   1   0     3049.19     2927.59     30.11 o 
   6   1   0      249.42      274.56     13.03 o 
   7   1   0      141.91      158.71     14.17 o 
   8   1   0     1036.77     1076.80     39.60 o 
   9   1   0      883.57      908.62     28.53 o 
  10   1   0      903.13      877.80     42.98 o 
  11   1   0      135.32      131.18     22.90 o 
 -11   2   0      191.40      235.49     42.77 o 
 -10   2   0      569.52      619.70     52.94 o 
  -9   2   0      428.30      396.28     34.93 o 
  -8   2   0      115.83       91.92     21.78 o 
  -7   2   0      393.03      418.00     30.53 o 
  -6   2   0     1108.07     1092.49     24.86 o 
  -5   2   0      993.56      965.33     28.11 o 
  -4   2   0      517.50      527.13     12.43 o 
  -3   2   0      468.20      459.31     10.46 o 
  -2   2   0    13552.54    14216.78    166.85 o 
  -1   2   0    11895.65    12279.78    181.19 o 
   0   2   0     6161.47     6586.68     60.96 o 
   1   2   0     3493.77     3645.72     17.50 o 
   2   2   0     3179.71     3154.73     15.95 o 
   3   2   0     7122.60     7311.59     48.92 o 
   4   2   0     1002.83     1065.33     14.48 o 
   5   2   0      332.05      308.24      9.90 o 
   6   2   0     1214.62     1183.96     20.29 o 
   7   2   0      812.91      795.88     31.87 o 
   8   2   0     1201.38     1212.25     32.24 o 
   9   2   0      691.61      707.98     28.85 o 
  10   2   0      767.16      798.79     27.44 o 
  11   2   0      305.82      360.44     34.99 o 
  12   2   0      322.98      261.62     38.69 o 
 -10   3   0      171.21      180.21     45.17 o 
  -9   3   0      198.73      189.08     42.86 o 
  -8   3   0      482.50      477.51     30.10 o 
  -7   3   0      352.26      385.79     25.65 o 
  -6   3   0      320.54      303.32     22.48 o 
  -5   3   0     1137.56     1131.32     48.26 o 
  -4   3   0     1232.12     1218.36     32.44 o 
  -3   3   0      911.47      894.66     22.90 o 
  -2   3   0     3767.14     3678.14     38.77 o 
  -1   3   0     5936.83     5726.67     76.17 o 
   0   3   0     8329.55     8589.27    137.13 o 
   1   3   0     2829.05     2869.52     19.97 o 
   2   3   0     3220.70     3355.21     23.04 o 
   3   3   0     8760.59     8955.76     32.77 o 
   4   3   0     2428.08     2404.10     20.02 o 
   5   3   0       68.06       68.93      6.30 o 
   6   3   0      276.23      285.83     10.79 o 
   7   3   0     1359.63     1350.23     39.27 o 
   8   3   0     2069.68     2082.90     51.68 o 
   9   3   0      359.29      367.47     20.74 o 
  10   3   0      384.81      385.91     23.46 o 
  11   3   0      742.41      845.22     39.79 o 
  12   3   0      567.96      590.62     47.76 o 
  -9   4   0       73.23       59.93     39.09 o 
  -8   4   0      325.96      330.86     46.21 o 
  -7   4   0      555.30      573.51     43.88 o 
  -6   4   0      293.61      319.43     23.83 o 
  -5   4   0       70.03       71.56     16.58 o 
  -4   4   0      621.51      616.62     23.94 o 
  -3   4   0     4504.12     4435.86     51.18 o 
  -2   4   0     3114.40     3102.98     39.70 o 
  -1   4   0     2610.30     2660.81     36.33 o 
   0   4   0     2835.37     2839.09     45.12 o 
   1   4   0     4447.27     4191.27     27.88 o 
   2   4   0     5488.44     5543.96     75.83 o 
   3   4   0     1836.57     1949.91     18.54 o 
   4   4   0      923.04      923.80     13.00 o 
   5   4   0      590.53      615.78     20.61 o 
   6   4   0      939.78      939.02     19.79 o 
   7   4   0     1292.77     1252.02     61.80 o 
   8   4   0     1127.67     1113.49     39.78 o 
   9   4   0      485.42      497.81     32.50 o 
  10   4   0      477.68      516.61     24.85 o 
  11   4   0      751.73      797.54     34.71 o 
  12   4   0      543.90      587.10     49.87 o 
  13   4   0      216.47      193.95     40.15 o 
  -9   5   0      113.90      104.59     40.27 o 
  -8   5   0      129.03      115.21     43.06 o 
  -7   5   0      322.56      305.31     32.53 o 
  -6   5   0      324.20      306.38     25.87 o 
  -5   5   0      257.78      251.37     23.59 o 
  -4   5   0      260.66      266.95     19.63 o 
  -3   5   0     2542.99     2469.24     42.14 o 
  -2   5   0     2736.74     2738.10     41.14 o 
  -1   5   0     1455.69     1465.48     28.22 o 
   0   5   0     1420.10     1404.42     30.51 o 
   1   5   0     5762.11     5653.31     66.17 o 
   2   5   0     6380.04     6286.46     37.44 o 
   3   5   0      514.14      495.27     10.58 o 
   4   5   0       47.85       47.47      6.03 o 
   5   5   0     1674.18     1697.94     19.51 o 
   6   5   0     1713.37     1708.32     23.84 o 
   7   5   0      916.89      895.96     32.58 o 
   8   5   0      196.97      197.47     22.44 o 
   9   5   0      731.47      718.58     37.09 o 
  10   5   0     1274.03     1325.11     50.09 o 
  11   5   0      646.45      578.18     49.41 o 
  12   5   0      272.08      272.13     42.48 o 
  13   5   0      184.51      121.26     38.87 o 
  -8   6   0      154.68      127.05     41.45 o 
  -7   6   0       51.74       49.27     32.86 o 
  -6   6   0       27.33       26.71     22.43 o 
  -5   6   0      844.56      853.03     34.41 o 
  -4   6   0      667.44      702.96     29.24 o 
  -3   6   0      648.61      664.59     26.35 o 
  -2   6   0      793.97      817.91     43.18 o 
  -1   6   0     2488.11     2376.03     67.25 o 
   0   6   0     3369.11     3251.12     42.24 o 
   1   6   0     1381.47     1345.91     26.32 o 
   2   6   0     1882.72     1798.88     46.74 o 
   3   6   0     1573.75     1599.08     22.34 o 
   4   6   0      301.93      298.42     10.12 o 
   5   6   0      774.63      774.90     15.07 o 
   6   6   0      632.14      617.29     18.79 o 
   7   6   0     1472.63     1454.30     40.62 o 
   8   6   0      244.68      262.14     24.02 o 
   9   6   0      497.22      469.52     35.35 o 
  10   6   0     1091.60     1094.99     60.32 o 
  11   6   0      823.54      786.51     56.41 o 
  12   6   0      285.13      291.82     45.20 o 
  13   6   0       91.35       82.17     40.08 o 
  -7   7   0      197.91      241.88     42.57 o 
  -6   7   0       14.87        0.67     33.06 o 
  -5   7   0      326.62      336.57     26.96 o 
  -4   7   0      579.14      573.53     31.21 o 
  -3   7   0      890.31      912.24     31.95 o 
  -2   7   0      460.64      447.27     23.28 o 
  -1   7   0      635.81      679.42     25.27 o 
   0   7   0     2943.53     2969.09     44.39 o 
   1   7   0     2371.94     2315.18     37.34 o 
   2   7   0      310.04      308.62     18.69 o 
   3   7   0      590.43      616.96     15.54 o 
   4   7   0      818.28      842.97     16.28 o 
   5   7   0     1784.78     1746.40     22.77 o 
   6   7   0      209.91      211.27     10.76 o 
   7   7   0      211.28      217.81     11.09 o 
   8   7   0      590.33      609.56     31.39 o 
   9   7   0     1020.17      980.23     40.95 o 
  10   7   0      738.80      737.42     48.02 o 
  11   7   0      433.74      494.98     47.81 o 
  12   7   0      189.15      203.28     42.86 o 
  13   7   0      214.79      202.30     44.05 o 
  -6   8   0       89.71      120.41     36.42 o 
  -5   8   0      178.68      174.49     43.18 o 
  -4   8   0      115.13      126.62     23.36 o 
  -3   8   0      593.52      601.65     40.02 o 
  -2   8   0      815.92      808.62     30.77 o 
  -1   8   0      698.60      713.20     27.65 o 
   0   8   0     1506.60     1407.48     34.66 o 
   1   8   0     1254.47     1207.73     37.19 o 
   2   8   0      330.62      343.38     21.81 o 
   3   8   0      520.05      529.70     23.63 o 
   4   8   0      144.29      156.97      9.96 o 
   5   8   0     1639.01     1643.97     26.99 o 
   6   8   0      234.84      239.30     11.90 o 
   7   8   0       87.71       81.26      9.76 o 
   8   8   0      754.90      684.34     23.75 o 
   9   8   0      966.56      985.62     41.31 o 
  10   8   0      757.16      766.71     54.61 o 
  11   8   0      209.54      200.32     38.28 o 
  12   8   0       95.52      124.74     39.49 o 
  -5   9   0      236.61      259.36     44.99 o 
  -4   9   0      103.97      102.30     41.00 o 
  -3   9   0       76.60       59.87     35.30 o 
  -2   9   0      453.73      442.46     34.46 o 
  -1   9   0     1117.23     1103.72     35.93 o 
   0   9   0      498.34      523.82     25.88 o 
   1   9   0      318.12      301.22     20.96 o 
   2   9   0      523.21      504.05     27.81 o 
   3   9   0     1060.91     1094.70     34.78 o 
   4   9   0      364.98      325.41     17.40 o 
   5   9   0      197.59      177.57     11.46 o 
   6   9   0       48.77       55.64     10.16 o 
   7   9   0      509.25      490.93     16.09 o 
   8   9   0      608.59      628.59     23.56 o 
   9   9   0      483.59      458.96     31.36 o 
  10   9   0      405.83      390.69     41.16 o 
  11   9   0      236.84      233.67     39.16 o 
  12   9   0      216.56      197.03     41.55 o 
  -4  10   0      159.98      155.69     38.62 o 
  -3  10   0      154.38      213.36     38.70 o 
  -2  10   0      331.80      358.80     44.66 o 
  -1  10   0      541.09      594.61     38.56 o 
   0  10   0      334.30      303.52     28.72 o 
   1  10   0      248.24      245.39     23.32 o 
   2  10   0      106.01      105.33     22.68 o 
   3  10   0      596.86      592.42     24.52 o 
   4  10   0      380.49      350.78     21.43 o 
   5  10   0       44.51       30.05     13.12 o 
   6  10   0      198.97      212.69     20.90 o 
   7  10   0      419.76      427.88     16.54 o 
   8  10   0      543.77      563.70     31.82 o 
   9  10   0      373.44      407.73     30.24 o 
  10  10   0      114.25      120.29     30.85 o 
  11  10   0      299.27      238.99     41.83 o 
  12  10   0      216.03      176.28     38.21 o 
  -3  11   0      178.24      184.02     42.95 o 
  -2  11   0      179.84      189.51     43.53 o 
  -1  11   0       92.09      111.25     39.24 o 
   0  11   0      343.49      365.51     43.52 o 
   1  11   0      403.05      390.84     40.94 o 
   2  11   0      208.25      191.13     20.79 o 
   3  11   0      171.95      174.56     19.44 o 
   4  11   0       83.20       72.09     16.79 o 
   5  11   0      129.19      128.48     17.39 o 
   6  11   0      108.56      125.54     16.31 o 
   7  11   0      172.15      119.17     40.64 o 
   9  11   0      216.38      170.46     29.39 o 
  10  11   0      131.33       82.14     27.92 o 
  11  11   0      253.27      180.31     36.16 o 
  -1  12   0      105.44       83.34     27.16 o 
   0  12   0       62.32       47.28     23.68 o 
   1  12   0       55.35       78.43     24.85 o 
   2  12   0      421.59      437.17     33.72 o 
   3  12   0      121.07      100.62     21.63 o 
   4  12   0       15.39       10.46     19.26 o 
   5  12   0       98.73       82.14     20.88 o 
   6  12   0      202.00      211.30     27.08 o 
   1  13   0       66.40       73.59     26.32 o 
   2  13   0       76.05       78.79     29.35 o 
   3  13   0       40.85       46.76     24.51 o 
   4  13   0       58.29       80.07     21.86 o 
   5  13   0       41.81       35.73     28.15 o 
   6  13   0      109.19       95.80     28.02 o 
   5  14   0       85.61       79.06     34.96 o 
  -6 -13   1      207.85      217.79     35.71 o 
  -5 -13   1      154.03       93.43     30.55 o 
  -4 -13   1       57.20       48.12     27.39 o 
  -3 -13   1      113.92       92.17     36.54 o 
  -2 -13   1       40.71       37.44     25.97 o 
  -1 -13   1       54.29       33.84     26.17 o 
  -6 -12   1      469.96      549.25     41.41 o 
  -5 -12   1      123.83      109.93     30.38 o 
  -4 -12   1       46.79       31.54     18.61 o 
  -3 -12   1      153.83      128.65     23.15 o 
  -2 -12   1      150.47      164.61     26.63 o 
  -1 -12   1      133.60      101.65     25.40 o 
   0 -12   1       22.22       20.68     23.01 o 
   1 -12   1       55.76       46.65     27.85 o 
 -11 -11   1       75.09       28.90     34.55 o 
 -10 -11   1       69.75      101.05     29.74 o 
  -9 -11   1      210.49      195.64     33.99 o 
  -7 -11   1      535.21      561.71     32.23 o 
  -6 -11   1      400.95      431.45     58.31 o 
  -5 -11   1      219.67      220.70     18.55 o 
  -4 -11   1      310.58      289.11     20.57 o 
  -3 -11   1       91.21       84.31     17.97 o 
  -2 -11   1      218.85      224.58     21.72 o 
  -1 -11   1      117.80      125.16     21.29 o 
   0 -11   1       36.71       17.89     22.98 o 
   1 -11   1      110.63      119.70     25.00 o 
   2 -11   1      193.29      193.10     30.30 o 
   3 -11   1      205.83      218.16     32.86 o 
 -11 -10   1       92.05       65.09     32.47 o 
 -10 -10   1       77.40       59.62     27.76 o 
  -9 -10   1      244.33      275.04     35.04 o 
  -8 -10   1      890.99      893.61     39.74 o 
  -7 -10   1      684.44      712.49     24.84 o 
  -6 -10   1      174.66      158.02     20.47 o 
  -5 -10   1      206.84      185.15     15.96 o 
  -4 -10   1      868.09      836.24     26.06 o 
  -3 -10   1      426.98      422.52     23.06 o 
  -2 -10   1      157.55      151.27     18.59 o 
  -1 -10   1       43.40       42.20     15.45 o 
   0 -10   1      383.30      374.07     25.01 o 
   1 -10   1      270.64      260.63     25.11 o 
   2 -10   1       70.59       75.66     30.87 o 
   3 -10   1      151.56      142.45     38.39 o 
   4 -10   1      257.09      276.84     47.83 o 
 -12  -9   1       45.30       52.79     36.85 o 
 -11  -9   1      125.24       92.45     36.70 o 
 -10  -9   1      218.91      238.13     38.22 o 
  -9  -9   1      573.90      608.48     42.82 o 
  -8  -9   1      859.22      880.57     38.55 o 
  -7  -9   1      455.66      479.36     20.48 o 
  -6  -9   1     1247.46     1233.08     22.99 o 
  -5  -9   1      237.71      243.60     12.59 o 
  -4  -9   1      507.28      535.65     19.76 o 
  -3  -9   1      594.01      602.69     21.85 o 
  -2  -9   1      232.19      239.63     17.12 o 
  -1  -9   1       79.08       57.68     15.27 o 
   0  -9   1      189.20      185.22     20.78 o 
   1  -9   1      758.15      803.77     31.94 o 
   2  -9   1      797.67      887.69     34.73 o 
   3  -9   1      102.54      138.82     47.46 o 
   4  -9   1      163.18      174.68     39.61 o 
   5  -9   1      240.11      191.86     45.75 o 
 -12  -8   1       93.29      104.36     39.70 o 
 -11  -8   1       71.69       34.33     30.10 o 
 -10  -8   1      301.38      328.28     42.37 o 
  -9  -8   1     1124.51     1142.30     45.70 o 
  -8  -8   1      848.78      808.92     37.33 o 
  -7  -8   1      266.23      262.33     12.87 o 
  -6  -8   1     1239.14     1221.24     22.72 o 
  -5  -8   1      906.83      932.09     18.77 o 
  -4  -8   1     1911.80     1886.41     25.02 o 
  -3  -8   1      162.78      155.84     13.30 o 
  -2  -8   1      159.71      163.41     14.07 o 
  -1  -8   1      826.91      814.69     26.47 o 
   0  -8   1      256.26      261.89     22.51 o 
   1  -8   1      370.17      349.33     22.07 o 
   2  -8   1      653.41      658.51     29.38 o 
   3  -8   1      380.66      384.42     25.57 o 
   4  -8   1      685.20      646.76     32.07 o 
   5  -8   1      208.27      189.42     42.10 o 
   6  -8   1      346.51      372.26     48.91 o 
 -12  -7   1       67.73       92.45     38.53 o 
 -11  -7   1      169.00      161.32     40.26 o 
 -10  -7   1      691.16      670.92     40.73 o 
  -9  -7   1      825.61      807.96     39.79 o 
  -8  -7   1     1204.85     1178.45     42.03 o 
  -7  -7   1      503.71      521.31     17.57 o 
  -6  -7   1     1157.35     1147.50     19.78 o 
  -5  -7   1     1880.86     1915.40     24.03 o 
  -4  -7   1     1368.77     1370.05     20.24 o 
  -3  -7   1      131.23      137.70     10.71 o 
  -2  -7   1      111.62      120.63      8.25 o 
  -1  -7   1     1239.37     1228.69     28.20 o 
   0  -7   1     2062.94     2027.32     37.36 o 
   1  -7   1      555.38      562.71     24.20 o 
   2  -7   1      255.00      247.75     20.30 o 
   3  -7   1      661.67      679.60     29.42 o 
   4  -7   1     1609.61     1730.22     44.84 o 
   5  -7   1      237.78      233.01     25.86 o 
   6  -7   1      170.16      182.99     41.29 o 
   7  -7   1      159.70      221.18     46.38 o 
 -12  -6   1       51.27       97.52     35.56 o 
 -11  -6   1      491.83      582.79     51.76 o 
 -10  -6   1      853.56      849.87     44.67 o 
  -9  -6   1      382.55      369.07     30.88 o 
  -8  -6   1      912.66      868.89     36.90 o 
  -7  -6   1     1315.82     1329.82     25.92 o 
  -6  -6   1     3131.26     3161.03     29.83 o 
  -5  -6   1     1422.24     1418.90     19.74 o 
  -4  -6   1      436.56      449.19     12.01 o 
  -3  -6   1     1297.15     1295.05     17.94 o 
  -2  -6   1      552.86      558.52     24.49 o 
  -1  -6   1      758.64      733.99     17.86 o 
   0  -6   1     1130.53     1163.29     28.33 o 
   1  -6   1      856.14      908.84     30.17 o 
   2  -6   1     1625.92     1551.60     47.20 o 
   3  -6   1      782.52      726.44     27.52 o 
   4  -6   1     1542.18     1560.67     40.31 o 
   5  -6   1      963.38      983.67     36.23 o 
   6  -6   1      291.88      279.83     26.37 o 
   7  -6   1      109.76       47.45     36.54 o 
   8  -6   1      166.03      194.96     42.79 o 
 -12  -5   1      145.78       93.04     37.30 o 
 -11  -5   1      495.13      489.75     48.85 o 
 -10  -5   1      668.66      714.54     40.52 o 
  -9  -5   1      679.20      700.14     37.43 o 
  -8  -5   1      683.15      649.17     33.37 o 
  -7  -5   1     1908.84     1933.68     42.22 o 
  -6  -5   1     3841.79     3875.57     90.45 o 
  -5  -5   1     1322.10     1268.08     29.70 o 
  -4  -5   1      174.61      189.19      8.18 o 
  -3  -5   1      853.40      866.21     20.06 o 
  -2  -5   1     3142.75     3080.85     37.94 o 
  -1  -5   1     1848.46     1773.64     31.55 o 
   0  -5   1      410.59      372.41     23.04 o 
   1  -5   1      763.30      835.04     28.02 o 
   2  -5   1     3485.65     3468.59     46.11 o 
   3  -5   1     2066.54     2040.83     39.20 o 
   4  -5   1     1049.20     1025.93     31.61 o 
   5  -5   1      747.61      801.62     37.57 o 
   6  -5   1      677.08      659.75     32.08 o 
   7  -5   1      430.00      419.60     29.53 o 
   8  -5   1      119.86      107.61     38.97 o 
   9  -5   1      126.94       88.86     40.32 o 
 -12  -4   1      284.14      315.67     41.76 o 
 -11  -4   1      339.91      326.00     42.03 o 
 -10  -4   1      321.18      287.85     29.98 o 
  -9  -4   1     1046.46     1090.73     40.50 o 
  -8  -4   1     1503.81     1552.87     46.87 o 
  -7  -4   1     2238.06     2196.47     53.19 o 
  -6  -4   1     1671.78     1639.78     35.39 o 
  -5  -4   1     2064.14     2082.78     26.69 o 
  -4  -4   1     1472.99     1484.85     16.62 o 
  -3  -4   1      348.66      345.02      8.50 o 
  -2  -4   1     1757.93     1718.14     16.30 o 
  -1  -4   1     3540.46     3655.45     52.64 o 
   0  -4   1     1256.63     1242.77     21.40 o 
   1  -4   1      501.51      479.16     16.13 o 
   2  -4   1     2902.50     2956.86     60.34 o 
   3  -4   1     5202.79     5106.19    110.93 o 
   4  -4   1     2121.42     2103.26     39.53 o 
   5  -4   1      377.59      349.36     21.67 o 
   6  -4   1      568.57      561.70     28.38 o 
   7  -4   1     1169.84     1216.01     40.38 o 
   8  -4   1      288.41      296.82     34.02 o 
   9  -4   1       26.44       15.84     38.60 o 
  10  -4   1       57.22       26.57     40.71 o 
 -12  -3   1      227.75      262.94     38.19 o 
 -11  -3   1      551.05      591.77     47.72 o 
 -10  -3   1      185.55      204.09     20.10 o 
  -9  -3   1      617.42      649.92     35.84 o 
  -8  -3   1     2172.00     2215.07     50.12 o 
  -7  -3   1     4140.88     3844.99     40.71 o 
  -6  -3   1     1317.53     1290.07     30.57 o 
  -5  -3   1      136.37      147.82      9.08 o 
  -4  -3   1     2481.52     2483.02     25.33 o 
  -3  -3   1     5681.87     5708.94     27.23 o 
  -2  -3   1     1107.26     1099.75     20.89 o 
  -1  -3   1       95.72      103.52      5.40 o 
   0  -3   1      766.18      768.18     14.89 o 
   1  -3   1    11693.72    12164.60    164.82 o 
   2  -3   1     3717.25     3797.71     39.48 o 
   3  -3   1     2129.89     2137.01     33.46 o 
   4  -3   1     2245.21     2201.55     38.32 o 
   5  -3   1     1740.81     1762.91     36.82 o 
   6  -3   1     1118.77     1147.92     33.77 o 
   7  -3   1      515.56      481.61     27.71 o 
   8  -3   1      326.03      345.12     42.44 o 
   9  -3   1      248.30      270.59     42.49 o 
  10  -3   1       60.90       80.20     37.16 o 
 -12  -2   1       96.86       74.38     31.76 o 
 -11  -2   1      333.51      324.39     37.77 o 
 -10  -2   1      352.00      385.04     23.20 o 
  -9  -2   1     1241.37     1274.18     40.59 o 
  -8  -2   1     1498.83     1554.46     60.53 o 
  -7  -2   1     1786.61     1774.43     38.74 o 
  -6  -2   1     1874.91     1743.53     37.99 o 
  -5  -2   1     1045.83     1071.70     34.57 o 
  -4  -2   1     2409.66     2379.11     24.35 o 
  -3  -2   1     3915.98     4089.00     55.50 o 
  -2  -2   1     1075.16     1024.99     12.94 o 
  -1  -2   1      962.96      993.87     15.09 o 
   0  -2   1      136.09      146.42      7.34 o 
   1  -2   1    11579.02    11820.10    179.91 o 
   2  -2   1     6174.44     6169.85     61.39 o 
   3  -2   1     2781.89     2881.94     44.72 o 
   4  -2   1     1675.08     1701.63     30.44 o 
   5  -2   1     3586.35     3595.74     47.32 o 
   6  -2   1     2751.48     2686.92     46.51 o 
   7  -2   1      324.82      315.76     22.77 o 
   8  -2   1       60.42       63.81     20.81 o 
   9  -2   1      341.09      398.47     33.49 o 
  10  -2   1      235.67      248.92     41.18 o 
  11  -2   1      181.46      196.15     45.17 o 
 -10  -1   1      349.07      375.06     31.74 o 
  -9  -1   1     2020.38     2060.32     37.52 o 
  -8  -1   1     1720.21     1753.54     34.17 o 
  -7  -1   1      432.17      408.77     14.57 o 
  -6  -1   1     1592.45     1571.19     22.22 o 
  -5  -1   1     3020.98     3014.99     26.45 o 
  -4  -1   1     1877.75     1803.19     23.29 o 
  -3  -1   1     1256.02     1307.59     16.50 o 
  -2  -1   1      207.66      274.96      8.52 o 
  -1  -1   1    12112.37    12478.15    225.21 o 
   0  -1   1     5676.10     6086.94     33.80 o 
   1  -1   1     5778.02     5982.58     31.73 o 
   2  -1   1     7551.58     7633.56    138.80 o 
   3  -1   1     3699.71     3757.83     50.49 o 
   4  -1   1     3521.63     3466.84     89.08 o 
   5  -1   1     2105.49     2081.01     27.71 o 
   6  -1   1     1821.08     1831.49     28.63 o 
   7  -1   1     1534.84     1508.64     40.64 o 
   8  -1   1      107.61       91.79     17.99 o 
   9  -1   1      253.19      241.37     25.36 o 
  10  -1   1      298.58      309.86     41.02 o 
  11  -1   1      300.79      351.54     47.67 o 
 -11   0   1      276.89      260.37     41.71 o 
 -10   0   1      310.45      347.27     40.53 o 
  -9   0   1      922.24      960.94     27.61 o 
  -8   0   1     1310.64     1383.74     36.42 o 
  -7   0   1     1111.13     1066.66     23.90 o 
  -6   0   1     1099.33     1115.45     21.59 o 
  -5   0   1     2147.75     2073.22     25.65 o 
  -4   0   1     3656.24     3614.57     41.09 o 
  -3   0   1     2109.67     2115.89     18.41 o 
  -2   0   1     1770.77     1889.19     16.25 o 
  -1   0   1     6056.23     6450.68     53.40 o 
   1   0   1    10716.92    11319.77     79.14 o 
   2   0   1     5015.48     5254.20     31.02 o 
   3   0   1     3000.78     3098.16     24.41 o 
   4   0   1    12525.12    12578.73    150.78 o 
   5   0   1     4086.15     4069.42     46.32 o 
   6   0   1      536.03      524.55     16.95 o 
   7   0   1      676.88      660.73     20.09 o 
   8   0   1      246.16      261.38     16.50 o 
   9   0   1      851.19      864.55     30.91 o 
  10   0   1      155.77      136.63     27.06 o 
  11   0   1      185.81      190.75     37.23 o 
  12   0   1      208.64      196.36     44.52 o 
 -11   1   1      308.88      236.92     41.71 o 
 -10   1   1      659.38      694.42     51.65 o 
  -9   1   1      512.47      555.46     30.73 o 
  -8   1   1      614.94      639.92     22.27 o 
  -7   1   1     1243.72     1186.97     36.56 o 
  -6   1   1     1449.33     1434.67     33.83 o 
  -5   1   1     1659.72     1622.91     25.82 o 
  -4   1   1      431.34      435.53     11.41 o 
  -3   1   1     1904.81     1899.56     18.43 o 
  -2   1   1     1310.75     1356.39     14.41 o 
  -1   1   1     3748.50     3786.89     25.49 o 
   0   1   1    10785.16    11132.32     84.24 o 
   1   1   1     7644.86     8149.38    103.07 o 
   2   1   1      717.99      708.89      9.74 o 
   3   1   1     3535.42     3465.98     64.04 o 
   4   1   1     7883.99     7492.71    170.36 o 
   5   1   1     6167.20     5713.30    256.66 o 
   6   1   1      819.87      776.96     30.30 o 
   7   1   1      401.04      420.43     16.52 o 
   8   1   1      669.39      679.79     21.96 o 
   9   1   1     1304.08     1331.08     39.86 o 
  10   1   1      102.35      125.87     18.25 o 
  11   1   1       68.36       41.98     32.32 o 
  12   1   1      225.22      299.50     42.72 o 
 -10   2   1      445.55      552.63     50.56 o 
  -9   2   1      554.79      586.07     47.79 o 
  -8   2   1      378.22      369.51     46.76 o 
  -7   2   1      643.96      650.99     32.42 o 
  -6   2   1     2723.61     2602.69     52.57 o 
  -5   2   1     2444.97     2428.38     39.06 o 
  -4   2   1       34.85       39.69      6.97 o 
  -3   2   1      240.59      246.20      8.65 o 
  -2   2   1     3173.24     3031.54     21.28 o 
  -1   2   1     5982.41     6089.78     66.28 o 
   0   2   1     2026.41     2006.55     13.77 o 
   1   2   1      297.23      302.26      5.23 o 
   2   2   1    22926.48    22894.73    312.06 o 
   3   2   1    16591.19    16895.69    111.23 o 
   4   2   1     2414.26     2304.80     39.08 o 
   5   2   1     1958.32     1839.75     98.96 o 
   6   2   1      880.32      738.66     71.75 o 
   7   2   1     1873.68     1834.50     66.49 o 
   8   2   1      513.17      533.10     37.07 o 
   9   2   1      279.26      267.47     17.66 o 
  10   2   1      392.94      380.50     20.91 o 
  11   2   1      280.33      276.00     27.15 o 
  12   2   1      234.96      261.01     42.75 o 
 -10   3   1      112.82       83.84     34.46 o 
  -9   3   1      373.99      331.67     45.46 o 
  -8   3   1      719.99      758.89     34.22 o 
  -7   3   1      730.04      721.81     31.25 o 
  -6   3   1      643.95      622.36     21.33 o 
  -5   3   1      455.94      451.50     17.64 o 
  -4   3   1     1321.87     1256.49     42.86 o 
  -3   3   1      962.40      944.15     18.37 o 
  -2   3   1     1140.73     1104.77     13.90 o 
  -1   3   1     3741.33     3819.44     32.31 o 
   0   3   1     2313.64     2246.91     25.88 o 
   1   3   1     1489.57     1505.87     21.51 o 
   2   3   1     4313.76     4371.02     39.35 o 
   3   3   1     9432.10     9346.38    102.56 o 
   4   3   1     8037.73     8144.78     82.12 o 
   5   3   1     1268.87     1295.95     14.85 o 
   6   3   1      832.76      685.18     65.71 o 
   7   3   1     2493.54     2444.57     54.55 o 
   8   3   1      984.53      958.41     37.03 o 
   9   3   1      122.41      120.88     21.28 o 
  10   3   1       99.78       98.25     16.64 o 
  11   3   1      324.41      325.47     26.56 o 
  12   3   1      573.83      596.04     34.52 o 
  -9   4   1      154.87      144.91     36.87 o 
  -8   4   1      533.35      578.15     47.82 o 
  -7   4   1     1064.31     1130.05     40.44 o 
  -6   4   1      608.36      605.42     28.55 o 
  -5   4   1       55.22       47.11     15.75 o 
  -4   4   1      746.79      724.66     20.48 o 
  -3   4   1     1088.52     1098.83     26.38 o 
  -2   4   1     1375.17     1378.89     23.13 o 
  -1   4   1      527.77      542.60     17.36 o 
   0   4   1     1728.62     1763.06     26.10 o 
   1   4   1     9515.63     9561.01    104.43 o 
   2   4   1     5179.02     5116.99     30.05 o 
   3   4   1     3645.39     3637.07     28.15 o 
   4   4   1     3278.63     3295.50     44.33 o 
   5   4   1     1684.55     1639.29     16.76 o 
   6   4   1     1864.42     1799.78     20.37 o 
   7   4   1      824.47      798.26     30.83 o 
   8   4   1      790.72      766.18     34.32 o 
   9   4   1      345.71      314.36     27.40 o 
  10   4   1      162.79      165.02     48.22 o 
  11   4   1      388.86      416.34     80.39 o 
  12   4   1      531.51      588.98     33.54 o 
  -9   5   1      171.21      189.61     41.16 o 
  -8   5   1      286.05      261.83     41.41 o 
  -7   5   1      245.74      273.16     41.10 o 
  -6   5   1      772.64      762.74     33.11 o 
  -5   5   1      232.19      246.08     20.46 o 
  -4   5   1      252.43      221.65     19.43 o 
  -3   5   1     1034.13     1026.39     28.56 o 
  -2   5   1     1575.57     1568.43     31.42 o 
  -1   5   1      535.68      508.48     21.35 o 
   0   5   1      372.07      371.97     14.87 o 
   1   5   1     3497.20     3384.81     50.00 o 
   2   5   1     8916.35     8697.38     44.29 o 
   3   5   1     2935.31     2925.02     30.16 o 
   4   5   1     1315.32     1324.54     16.44 o 
   5   5   1     1439.38     1437.86     17.55 o 
   6   5   1     4066.31     4034.97     78.71 o 
   7   5   1      876.03      843.93     77.53 o 
   8   5   1       47.00       52.16     17.92 o 
   9   5   1      148.42      164.34     29.57 o 
  10   5   1      598.08      643.02     36.61 o 
  11   5   1      618.55      552.82     58.14 o 
  12   5   1      272.94      289.26     26.38 o 
  13   5   1      129.55      102.91     38.72 o 
  -8   6   1      412.13      399.79     53.03 o 
  -7   6   1       77.26       89.69     32.93 o 
  -6   6   1      240.39      226.29     29.15 o 
  -5   6   1      293.22      301.67     25.16 o 
  -4   6   1      642.41      647.21     28.54 o 
  -3   6   1      305.37      306.44     19.45 o 
  -2   6   1      123.70      112.72     15.43 o 
  -1   6   1     1336.55     1355.82     37.26 o 
   0   6   1     1975.44     1973.48     33.13 o 
   1   6   1     2179.22     2182.34     36.29 o 
   2   6   1     3652.48     3576.18     58.74 o 
   3   6   1      967.92      920.65     16.96 o 
   4   6   1     2982.99     2990.19     31.21 o 
   5   6   1     1415.18     1420.79     19.04 o 
   6   6   1     1884.19     1875.11     22.17 o 
   7   6   1      587.86      628.29     24.26 o 
   8   6   1      103.62      102.86     18.78 o 
   9   6   1      270.15      323.25     28.43 o 
  10   6   1      637.82      698.38     39.09 o 
  11   6   1      417.96      353.15     44.65 o 
  12   6   1      207.82      202.48     39.95 o 
  13   6   1      119.37      111.88     39.12 o 
  -7   7   1       92.52       51.03     39.61 o 
  -6   7   1      134.98      117.80     37.90 o 
  -5   7   1      171.01      171.59     29.09 o 
  -4   7   1      594.20      649.94     30.10 o 
  -3   7   1      331.36      314.40     22.71 o 
  -2   7   1       25.25       23.17     14.29 o 
  -1   7   1      587.53      580.59     34.67 o 
   0   7   1     2694.46     2682.81     41.97 o 
   1   7   1     1559.00     1574.75     30.99 o 
   2   7   1     1254.50     1222.33     33.53 o 
   3   7   1      687.73      692.34     20.42 o 
   4   7   1     3812.27     3853.23     52.42 o 
   5   7   1     1743.74     1712.05     22.25 o 
   6   7   1      391.17      388.81     12.49 o 
   7   7   1      293.86      285.17     15.94 o 
   8   7   1      305.88      312.64     17.68 o 
   9   7   1      475.83      476.08     31.10 o 
  10   7   1      424.37      364.13     37.20 o 
  11   7   1      160.64      159.64     35.40 o 
  12   7   1      355.02      357.81     48.71 o 
  13   7   1      138.87      204.65     40.45 o 
  -6   8   1      233.67      216.64     47.09 o 
  -5   8   1       84.93      109.42     33.96 o 
  -4   8   1       61.84       67.77     27.75 o 
  -3   8   1      223.81      200.05     28.40 o 
  -2   8   1      400.89      424.03     24.73 o 
  -1   8   1      296.82      278.80     26.67 o 
   0   8   1      725.35      757.26     26.90 o 
   1   8   1     1213.09     1207.44     30.93 o 
   2   8   1     1976.17     1921.91     97.67 o 
   3   8   1      473.01      481.28     25.99 o 
   4   8   1     1670.09     1621.78     25.56 o 
   5   8   1     1560.53     1546.11     22.71 o 
   6   8   1      391.98      379.28     13.53 o 
   7   8   1      101.86       90.86     12.56 o 
   8   8   1      139.59      141.38     15.03 o 
   9   8   1      736.25      718.60     46.57 o 
  10   8   1      426.61      473.09     37.34 o 
  11   8   1       38.04       50.69     31.65 o 
  12   8   1      282.29      263.65     41.72 o 
  13   8   1      235.74      258.81     43.93 o 
  -5   9   1      205.00      221.50     46.41 o 
  -4   9   1       58.18       44.87     36.64 o 
  -3   9   1       34.72       43.70     35.18 o 
  -2   9   1      313.21      267.77     28.25 o 
  -1   9   1      597.09      631.38     81.99 o 
   0   9   1      580.72      500.98     25.11 o 
   1   9   1      161.91      156.23     17.06 o 
   2   9   1      740.21      702.20     31.71 o 
   3   9   1     1562.37     1532.78     91.38 o 
   4   9   1     1051.14     1043.65     64.57 o 
   5   9   1      378.08      376.38     17.68 o 
   6   9   1      328.32      323.53     13.63 o 
   7   9   1      279.60      275.79     17.18 o 
   8   9   1      355.28      353.85     19.52 o 
   9   9   1      218.50      198.61     17.92 o 
  10   9   1      170.67      158.54     25.80 o 
  11   9   1      112.95      148.90     31.69 o 
  12   9   1      248.68      227.43     41.03 o 
  -4  10   1       71.84       30.17     30.48 o 
  -3  10   1       60.55       57.28     37.39 o 
  -2  10   1       61.40       70.91     33.81 o 
  -1  10   1      339.67      318.17     30.42 o 
   0  10   1      574.65      569.59     34.09 o 
   1  10   1      260.43      238.58     26.40 o 
   2  10   1      499.23      499.66     31.06 o 
   3  10   1      950.71      916.63     43.03 o 
   4  10   1      659.62      632.38     23.93 o 
   5  10   1      224.41      204.95     16.46 o 
   6  10   1       28.48       35.33     13.31 o 
   7  10   1      359.78      362.64     18.61 o 
   8  10   1      582.76      536.70     34.34 o 
   9  10   1       54.79       54.45     17.82 o 
  10  10   1       84.54       81.91     26.29 o 
  11  10   1      149.39      147.81     34.49 o 
  12  10   1      344.08      216.86     41.69 o 
  -2  11   1       95.96       87.77     36.22 o 
  -1  11   1       84.70       79.63     31.63 o 
   0  11   1       47.55       43.43     35.44 o 
   1  11   1      399.57      391.95     31.81 o 
   2  11   1      574.14      558.52     62.24 o 
   3  11   1      313.28      262.61     36.71 o 
   4  11   1      357.14      325.08     21.24 o 
   5  11   1      230.02      212.81     18.30 o 
   6  11   1      207.10      195.42     17.43 o 
   7  11   1      245.60      247.02     28.84 o 
   8  11   1       54.25       46.11     21.79 o 
   9  11   1      100.02      138.75     26.39 o 
  10  11   1       87.64       62.75     25.10 o 
  11  11   1      131.18      108.29     32.73 o 
  12  11   1      249.92      156.65     38.31 o 
  -1  12   1      131.38      101.91     40.21 o 
   0  12   1       60.23       46.89     34.31 o 
   1  12   1      275.73      313.66     42.33 o 
   2  12   1      247.83      290.71     42.13 o 
   3  12   1      185.45      194.81     25.25 o 
   4  12   1      113.12       83.02     23.17 o 
   5  12   1       86.20       72.65     20.59 o 
   6  12   1      266.81      278.84     23.65 o 
   7  12   1      154.43      147.50     30.96 o 
   1  13   1       80.90       72.25     26.15 o 
   2  13   1      177.86      178.49     30.11 o 
   3  13   1      209.34      189.89     29.92 o 
   4  13   1       71.48       47.39     22.51 o 
   5  13   1       92.41      105.64     23.53 o 
   6  13   1       81.73       86.30     20.53 o 
   5  14   1      161.85      114.02     35.50 o 
  -6 -13   2      175.85      206.85     33.08 o 
  -5 -13   2       79.49       64.24     30.98 o 
  -4 -13   2      136.47      125.48     35.93 o 
  -3 -13   2      164.71      163.67     39.77 o 
  -2 -13   2      127.38      161.12     42.36 o 
  -7 -12   2      179.54      188.76     31.55 o 
  -6 -12   2      251.33      276.72     34.05 o 
  -5 -12   2      267.90      293.53     36.23 o 
  -4 -12   2      119.01       67.04     30.07 o 
  -3 -12   2      203.01      223.75     36.65 o 
  -2 -12   2      371.19      363.74     50.41 o 
  -1 -12   2      143.50      147.83     83.46 o 
   0 -12   2       25.09        5.28     24.64 o 
   1 -12   2       45.54       33.97     26.62 o 
 -10 -11   2       31.53       46.17     31.40 o 
  -9 -11   2       58.60       39.09     26.51 o 
  -7 -11   2      304.75      327.27     31.77 o 
  -6 -11   2      174.27      188.99     24.17 o 
  -5 -11   2      412.87      426.22     49.73 o 
  -4 -11   2      266.77      235.96     26.50 o 
  -3 -11   2      494.32      492.64     24.47 o 
  -2 -11   2      333.25      333.36     23.45 o 
  -1 -11   2      255.99      243.77     26.21 o 
   0 -11   2      137.00      157.02     26.71 o 
   1 -11   2       25.63       26.45     23.89 o 
   2 -11   2       76.37       72.91     26.31 o 
   3 -11   2      140.90      134.81     28.20 o 
 -11 -10   2       65.50       33.97     33.79 o 
 -10 -10   2       16.69        5.54     29.26 o 
  -9 -10   2      141.48      157.99     32.49 o 
  -8 -10   2      300.17      335.53     35.32 o 
  -7 -10   2      592.60      591.18     24.37 o 
  -6 -10   2      134.49      142.62     21.87 o 
  -5 -10   2      342.64      335.87     26.13 o 
  -4 -10   2      813.79      810.59     51.81 o 
  -3 -10   2      977.73      987.62     28.54 o 
  -2 -10   2      244.58      266.13     19.84 o 
  -1 -10   2      135.38      127.48     17.93 o 
   0 -10   2      247.43      242.67     19.41 o 
   1 -10   2      385.70      373.64     23.72 o 
   2 -10   2       92.01       79.50     25.11 o 
   3 -10   2       59.66       53.63     24.42 o 
   4 -10   2       86.43       73.45     26.93 o 
 -11  -9   2       32.97       70.70     40.37 o 
 -10  -9   2       82.58       64.05     35.12 o 
  -9  -9   2      324.50      326.59     39.78 o 
  -8  -9   2      146.30      116.24     23.17 o 
  -7  -9   2      706.45      706.78     24.57 o 
  -6  -9   2      208.27      242.54     17.02 o 
  -5  -9   2      855.68      864.92     25.55 o 
  -4  -9   2     1412.30     1381.74     28.88 o 
  -3  -9   2     1006.58     1015.22     30.24 o 
  -2  -9   2      794.27      807.30     25.17 o 
  -1  -9   2      119.92      115.01     14.69 o 
   0  -9   2      172.66      180.39     17.15 o 
   1  -9   2      600.94      628.58     25.32 o 
   2  -9   2       76.10       67.60     21.29 o 
   3  -9   2      143.09      184.09     30.76 o 
   4  -9   2       87.72       31.95     35.00 o 
   5  -9   2      329.58      318.97     31.31 o 
 -12  -8   2       39.80       76.71     36.13 o 
 -11  -8   2       47.76       29.31     32.49 o 
 -10  -8   2      230.96      215.02     39.46 o 
  -9  -8   2      597.85      576.90     37.03 o 
  -8  -8   2      182.46      179.72     24.95 o 
  -7  -8   2      251.29      242.34     17.39 o 
  -6  -8   2      549.84      528.74     31.40 o 
  -5  -8   2     2498.30     2455.96     29.27 o 
  -4  -8   2     1048.41     1034.89     22.52 o 
  -3  -8   2      495.68      494.54     14.37 o 
  -2  -8   2     1193.50     1174.45     26.14 o 
  -1  -8   2      991.62      997.79     27.24 o 
   0  -8   2      561.65      559.09     20.48 o 
   1  -8   2      304.82      324.97     21.84 o 
   2  -8   2      134.23      162.27     19.88 o 
   3  -8   2      504.12      482.70     41.02 o 
   4  -8   2       37.37       88.37     33.37 o 
   5  -8   2      216.27      256.32     43.67 o 
   6  -8   2      354.81      382.26     45.15 o 
 -12  -7   2       93.34       97.43     42.41 o 
 -11  -7   2      168.10      158.92     40.19 o 
 -10  -7   2       90.72       95.03     33.43 o 
  -9  -7   2      489.77      514.19     35.52 o 
  -8  -7   2      358.07      408.31     30.27 o 
  -7  -7   2      444.69      454.16     18.93 o 
  -6  -7   2     1026.80     1051.80     25.25 o 
  -5  -7   2     2004.08     2020.32     29.83 o 
  -4  -7   2     3338.33     3310.16     33.55 o 
  -3  -7   2     1111.97     1140.72     18.69 o 
  -2  -7   2      130.20      134.08      8.93 o 
  -1  -7   2     1477.20     1388.24     24.67 o 
   0  -7   2     1253.62     1279.12     30.63 o 
   1  -7   2      440.40      440.24     22.66 o 
   2  -7   2       22.67       25.90     14.60 o 
   3  -7   2      573.33      563.98     27.40 o 
   4  -7   2      960.32      997.68     36.17 o 
   5  -7   2      466.98      530.86     31.18 o 
   6  -7   2       96.58      126.51     37.47 o 
   7  -7   2      194.82      160.91     43.00 o 
 -12  -6   2       91.09       79.24     34.17 o 
 -11  -6   2      264.70      222.31     42.04 o 
 -10  -6   2      411.88      424.73     37.15 o 
  -9  -6   2      221.74      203.06     32.15 o 
  -8  -6   2       66.50       74.66     22.59 o 
  -7  -6   2     1209.03     1195.25     26.55 o 
  -6  -6   2     2390.17     2390.95     34.92 o 
  -5  -6   2     1593.52     1594.19     21.02 o 
  -4  -6   2     1862.70     1850.02     27.54 o 
  -3  -6   2     1590.13     1573.49     32.88 o 
  -2  -6   2     2791.72     2725.13     25.70 o 
  -1  -6   2     1917.83     1887.60     25.41 o 
   0  -6   2      417.62      402.34     20.02 o 
   1  -6   2      982.20      943.00     26.36 o 
   2  -6   2      115.12      119.02     15.67 o 
   3  -6   2      298.46      294.87     20.77 o 
   4  -6   2      977.17      933.69     37.04 o 
   5  -6   2      727.83      737.71     33.25 o 
   6  -6   2      441.00      435.43     29.43 o 
   7  -6   2      250.26      249.96     43.63 o 
   8  -6   2      325.88      274.06     48.92 o 
 -12  -5   2      126.59      138.95     39.26 o 
 -11  -5   2      191.50      226.49     40.68 o 
 -10  -5   2      454.58      465.69     51.60 o 
  -9  -5   2      132.99      126.27     25.45 o 
  -8  -5   2      257.71      257.25     45.95 o 
  -7  -5   2     1384.90     1406.61     27.86 o 
  -6  -5   2     3221.55     3316.01     39.20 o 
  -5  -5   2     3114.79     3092.19     27.13 o 
  -4  -5   2      649.07      639.95     12.62 o 
  -3  -5   2     1784.14     1797.77     25.33 o 
  -2  -5   2     5221.60     5248.75     46.32 o 
  -1  -5   2     2179.68     2117.64     23.61 o 
   0  -5   2      236.88      255.60     13.43 o 
   1  -5   2      225.26      222.30     14.57 o 
   2  -5   2     1871.67     1887.36     36.73 o 
   3  -5   2     1823.64     1730.40     36.68 o 
   4  -5   2      338.46      346.46     21.57 o 
   5  -5   2      340.88      304.14     22.61 o 
   6  -5   2     1136.37     1174.64     40.04 o 
   7  -5   2      629.24      668.13     43.63 o 
   8  -5   2      267.73      298.84     47.48 o 
   9  -5   2      199.56      231.09     46.93 o 
 -12  -4   2      315.21      336.38     43.36 o 
 -11  -4   2      167.55      150.20     37.91 o 
 -10  -4   2       89.64       82.37     24.79 o 
  -9  -4   2      150.78      150.24     26.85 o 
  -8  -4   2     1190.77     1163.23     42.96 o 
  -7  -4   2     1513.05     1442.03     27.91 o 
  -6  -4   2     1641.49     1651.21     27.54 o 
  -5  -4   2     2500.44     2564.35     72.15 o 
  -4  -4   2     3152.69     3140.89     31.70 o 
  -3  -4   2     4129.23     4169.16     28.24 o 
  -2  -4   2     3671.48     3651.04     48.55 o 
  -1  -4   2     1936.09     1894.06     29.49 o 
   0  -4   2     1362.45     1427.30     18.64 o 
   1  -4   2      152.52      157.08     15.94 o 
   2  -4   2     1180.92     1182.22     25.96 o 
   3  -4   2     2165.07     2132.63     49.65 o 
   4  -4   2     1284.94     1283.96     32.14 o 
   5  -4   2      534.97      560.25     25.28 o 
   6  -4   2      860.18      903.81     65.19 o 
   7  -4   2     1343.63     1368.28     69.92 o 
   8  -4   2      784.13      797.41     45.66 o 
   9  -4   2      114.01      110.06     38.28 o 
  10  -4   2      104.98       44.89     42.85 o 
 -12  -3   2      313.57      264.39     40.52 o 
 -11  -3   2      129.11      150.70     37.56 o 
 -10  -3   2      109.97      118.61     26.40 o 
  -9  -3   2      202.46      213.22     27.22 o 
  -8  -3   2     1064.12     1118.81     28.06 o 
  -7  -3   2     2517.45     2546.51     56.76 o 
  -6  -3   2     1263.79     1282.63     24.39 o 
  -5  -3   2     1236.47     1263.08     22.30 o 
  -4  -3   2     5789.95     5880.93     42.48 o 
  -3  -3   2     5137.88     4979.24     47.59 o 
  -2  -3   2     4581.40     4576.12     30.50 o 
  -1  -3   2      100.02      125.25      5.69 o 
   0  -3   2     2556.38     2637.38     21.49 o 
   1  -3   2     2150.22     2128.25     40.78 o 
   2  -3   2     1403.32     1435.38     25.17 o 
   3  -3   2     1199.01     1238.10     37.72 o 
   4  -3   2     1327.37     1309.52     41.57 o 
   5  -3   2     1880.14     1965.56     39.05 o 
   6  -3   2     1307.97     1308.82     35.45 o 
   7  -3   2      945.09      961.28     34.01 o 
   8  -3   2      991.60     1035.47     38.18 o 
   9  -3   2      252.76      247.19     44.58 o 
  10  -3   2      186.52      149.10     43.90 o 
 -11  -2   2       56.94       56.50     29.20 o 
 -10  -2   2      269.63      229.07     28.23 o 
  -9  -2   2      408.90      404.18     22.12 o 
  -8  -2   2      662.43      699.40     23.73 o 
  -7  -2   2     1899.86     1947.89     26.67 o 
  -6  -2   2     1907.78     1911.79     23.70 o 
  -5  -2   2     1596.61     1519.43     19.02 o 
  -4  -2   2     4805.53     4829.07     40.65 o 
  -3  -2   2     5011.90     4866.25     43.72 o 
  -2  -2   2     9857.71     9797.44    137.98 o 
  -1  -2   2      276.30      298.74      5.65 o 
   0  -2   2      426.63      437.32      8.08 o 
   1  -2   2     6495.93     6610.48     55.46 o 
   2  -2   2     4101.44     4227.38     36.34 o 
   3  -2   2      327.15      315.96     13.79 o 
   4  -2   2      317.09      339.57     16.64 o 
   5  -2   2     3200.21     3213.96     44.93 o 
   6  -2   2     4556.40     4442.64    102.74 o 
   7  -2   2      781.51      744.47     29.67 o 
   8  -2   2      414.93      407.64     26.96 o 
   9  -2   2      460.85      445.57     31.53 o 
  10  -2   2      598.41      670.59     51.76 o 
  11  -2   2      102.85       81.92     41.15 o 
 -10  -1   2      163.29      166.76     31.38 o 
  -9  -1   2      887.70      946.90     44.17 o 
  -8  -1   2      893.43      919.56     27.25 o 
  -7  -1   2      470.99      475.05     15.84 o 
  -6  -1   2     1353.17     1363.82     26.24 o 
  -5  -1   2     4865.51     4795.13     60.01 o 
  -4  -1   2     9533.80     9360.35     49.20 o 
  -3  -1   2      405.22      379.75      9.22 o 
  -2  -1   2     2211.80     2204.32     19.86 o 
  -1  -1   2     3292.43     3215.22     35.19 o 
   0  -1   2     3509.98     3620.53     23.36 o 
   1  -1   2     2028.23     2039.23     24.43 o 
   2  -1   2      233.60      237.02     19.78 o 
   3  -1   2     4194.25     4298.18     37.50 o 
   4  -1   2     3327.04     3382.64     37.80 o 
   5  -1   2     1658.15     1649.05     30.88 o 
   6  -1   2     3772.74     3702.94     55.17 o 
   7  -1   2      995.00     1035.62     69.45 o 
   8  -1   2      997.78      995.33     34.28 o 
   9  -1   2      406.14      419.17     28.24 o 
  10  -1   2      516.83      599.84     50.49 o 
  11  -1   2      298.09      356.02     45.98 o 
  -9   0   2      420.39      427.37     21.57 o 
  -8   0   2      773.97      813.99     24.43 o 
  -7   0   2      664.13      659.25     17.57 o 
  -6   0   2     1382.32     1405.68     23.34 o 
  -5   0   2     2972.90     2894.09     39.13 o 
  -4   0   2     7211.24     7058.19     54.28 o 
  -3   0   2     1858.70     1829.75     20.56 o 
  -2   0   2     1597.70     1730.06     27.53 o 
  -1   0   2     2709.36     2679.47     15.31 o 
   0   0   2     8635.76     9055.48     46.02 o 
   1   0   2     2603.84     2711.14     23.25 o 
   2   0   2      820.63      946.86     17.05 o 
   3   0   2     1668.09     1729.82     33.42 o 
   4   0   2     7090.72     6771.74    136.22 o 
   5   0   2     3965.25     3947.88     61.83 o 
   6   0   2     2333.18     2369.39     32.02 o 
   7   0   2      836.00      830.57     23.81 o 
   8   0   2     2442.82     2498.01     47.25 o 
   9   0   2      735.53      809.38     32.71 o 
  10   0   2      231.69      244.68     26.71 o 
  11   0   2      179.18      219.29     40.85 o 
  12   0   2      101.46      143.64     37.97 o 
 -10   1   2      251.86      234.51     36.88 o 
  -9   1   2      218.48      252.96     29.33 o 
  -8   1   2      239.77      239.57     21.58 o 
  -7   1   2     1188.48     1187.51     22.76 o 
  -6   1   2     3426.76     3424.48     34.13 o 
  -5   1   2     1714.53     1740.28     23.04 o 
  -4   1   2     2113.13     2125.44     24.78 o 
  -3   1   2     2861.40     2857.98     24.62 o 
  -2   1   2     2160.08     2127.61     22.16 o 
  -1   1   2     2623.85     2681.71     98.29 o 
   0   1   2     1188.44     1153.28      8.90 o 
   1   1   2     3225.99     3303.45     25.94 o 
   2   1   2     5579.06     5676.83     53.09 o 
   3   1   2      783.71      773.89     17.45 o 
   4   1   2     5548.01     5611.62     52.63 o 
   5   1   2     4385.98     4389.50     69.16 o 
   6   1   2     2343.25     2298.82     52.68 o 
   7   1   2      816.60      787.41     27.24 o 
   8   1   2     1590.42     1583.01     50.16 o 
   9   1   2     1706.60     1744.01     34.83 o 
  10   1   2      489.64      514.50     29.23 o 
  11   1   2       52.67       45.13     34.36 o 
  12   1   2       97.24       62.85     33.87 o 
 -10   2   2      221.64      247.00     36.02 o 
  -9   2   2      309.34      298.15     39.68 o 
  -8   2   2      153.37      169.10     23.90 o 
  -7   2   2      603.91      557.72     21.37 o 
  -6   2   2     2057.30     1982.92     39.14 o 
  -5   2   2     3022.89     3036.95     30.55 o 
  -4   2   2     1575.28     1626.59     21.17 o 
  -3   2   2      889.79      882.86     14.56 o 
  -2   2   2     4519.89     4547.36     33.24 o 
  -1   2   2     6520.68     6570.71     62.90 o 
   0   2   2       58.18       56.73      3.67 o 
   1   2   2       62.70       68.31      2.70 o 
   2   2   2      855.27      797.29     14.44 o 
   3   2   2     6242.78     6150.84     39.12 o 
   4   2   2     8212.07     8400.20     45.54 o 
   5   2   2     1476.03     1402.60     33.61 o 
   6   2   2     3321.27     3241.64    126.52 o 
   7   2   2     3073.70     3054.36     56.81 o 
   8   2   2     1505.41     1549.91     38.96 o 
   9   2   2      884.91      842.67     32.93 o 
  10   2   2      188.57      220.92     19.01 o 
  11   2   2      186.46      229.43     35.63 o 
  12   2   2      215.54      244.31     40.70 o 
  13   2   2      133.75      124.82     41.18 o 
  -9   3   2      164.09      102.41     37.43 o 
  -8   3   2      459.77      472.63     36.04 o 
  -7   3   2      987.65      966.40     51.05 o 
  -6   3   2      763.71      751.78     32.02 o 
  -5   3   2     1822.03     1708.94     35.16 o 
  -4   3   2     1118.74     1092.63     22.82 o 
  -3   3   2     1130.06     1100.44     17.42 o 
  -2   3   2     2700.00     2682.67     30.25 o 
  -1   3   2     2276.24     2285.75     23.71 o 
   0   3   2     1921.80     1970.51     17.16 o 
   1   3   2      232.94      237.25      5.89 o 
   2   3   2     1836.02     1847.21     15.12 o 
   3   3   2     9806.04     9947.25     43.44 o 
   4   3   2     1349.79     1261.63     12.72 o 
   5   3   2      977.21      991.28     22.53 o 
   6   3   2     2293.33     2307.92     42.85 o 
   7   3   2     4309.42     4163.15     63.31 o 
   8   3   2     2774.35     2735.44     58.03 o 
   9   3   2      332.54      305.55     27.92 o 
  10   3   2      125.99       73.46     20.10 o 
  11   3   2      523.39      527.82     25.02 o 
  12   3   2      247.68      295.06     40.69 o 
  13   3   2       81.83       88.16     37.41 o 
  -9   4   2       67.49      114.66     35.13 o 
  -8   4   2      282.11      296.98     39.26 o 
  -7   4   2     1147.22     1134.69     64.73 o 
  -6   4   2      615.51      622.17     29.03 o 
  -5   4   2      464.67      447.48     18.81 o 
  -4   4   2     1434.21     1389.65     27.00 o 
  -3   4   2     4059.71     3967.88     56.44 o 
  -2   4   2     1385.86     1414.34     23.10 o 
  -1   4   2       32.78       38.38      7.76 o 
   0   4   2      587.84      587.34     14.75 o 
   1   4   2     2881.68     2829.40     23.69 o 
   2   4   2     2529.21     2468.68     29.08 o 
   3   4   2     2543.94     2606.23     23.89 o 
   4   4   2     2065.63     2021.20     31.48 o 
   5   4   2     5830.15     5708.52     73.22 o 
   6   4   2     2335.73     2330.30     31.14 o 
   7   4   2     2148.54     2071.54    103.45 o 
   8   4   2     1464.98     1502.37     43.07 o 
   9   4   2      497.46      470.66     30.53 o 
  10   4   2      293.39      301.50     30.10 o 
  11   4   2      296.93      304.88     26.61 o 
  12   4   2      254.10      286.63     39.95 o 
  13   4   2      201.47      217.33     43.78 o 
  -8   5   2       84.32       87.21     40.46 o 
  -7   5   2      491.11      540.17     44.58 o 
  -6   5   2      606.33      632.77     32.60 o 
  -5   5   2      591.80      617.63     27.35 o 
  -4   5   2      748.66      744.18     26.99 o 
  -3   5   2      930.40      917.54     22.82 o 
  -2   5   2     1928.51     1813.69     33.27 o 
  -1   5   2      905.87      900.51     22.39 o 
   0   5   2       47.13       52.43      7.84 o 
   1   5   2     2785.30     2783.26     52.34 o 
   2   5   2     1988.21     1924.64     30.02 o 
   3   5   2     1754.39     1767.73     22.14 o 
   4   5   2      400.90      383.52     15.91 o 
   5   5   2     2924.69     2832.26     24.58 o 
   6   5   2     5814.35     5600.25    119.91 o 
   7   5   2     2269.27     2236.44     33.66 o 
   8   5   2      488.82      441.64     26.53 o 
   9   5   2      516.48      515.83     30.41 o 
  10   5   2      612.84      596.84     55.58 o 
  11   5   2      427.20      435.90     37.24 o 
  12   5   2       57.97       21.51     34.15 o 
  13   5   2      101.72       97.80     32.57 o 
  -7   6   2      219.44      275.86     45.45 o 
  -6   6   2      208.23      234.47     39.76 o 
  -5   6   2      947.28      880.46     40.11 o 
  -4   6   2     1198.16     1259.73     53.18 o 
  -3   6   2      289.93      276.15     27.95 o 
  -2   6   2      336.55      352.87     20.08 o 
  -1   6   2      604.41      594.88     21.32 o 
   0   6   2      500.24      500.29     28.92 o 
   1   6   2     1730.45     1678.97     28.17 o 
   2   6   2      377.91      375.49     25.44 o 
   3   6   2     3214.69     3141.35     41.73 o 
   4   6   2     1417.77     1383.10     22.41 o 
   5   6   2     1695.77     1666.82     32.16 o 
   6   6   2     3439.46     3360.38     39.34 o 
   7   6   2     1501.09     1489.46     28.37 o 
   8   6   2      548.76      539.61     27.57 o 
   9   6   2      423.22      441.00     49.91 o 
  10   6   2      471.05      485.15     33.35 o 
  11   6   2      678.56      698.21     40.86 o 
  12   6   2       32.30       17.31     36.09 o 
  -7   7   2      221.97      182.00     39.71 o 
  -6   7   2      123.77      119.80     37.65 o 
  -5   7   2      261.58      287.45     42.80 o 
  -4   7   2      834.14      805.47     64.27 o 
  -3   7   2      717.95      731.21     34.46 o 
  -2   7   2       68.55       81.60     15.53 o 
  -1   7   2      295.38      307.67     19.07 o 
   0   7   2      938.61      960.71     36.09 o 
   1   7   2     1560.98     1540.16     30.29 o 
   2   7   2       59.56       60.75     13.00 o 
   3   7   2      435.52      421.13     20.07 o 
   4   7   2     2676.49     2629.20     42.41 o 
   5   7   2     3569.19     3530.08     37.60 o 
   6   7   2     1463.07     1461.09     20.87 o 
   7   7   2      370.79      359.68     16.98 o 
   8   7   2      842.47      842.67     24.51 o 
   9   7   2     1218.23     1267.67     43.09 o 
  10   7   2      194.67      179.52     26.66 o 
  11   7   2      174.08      182.94     28.49 o 
  12   7   2       27.06       22.94     34.83 o 
  -6   8   2      307.82      304.93     46.23 o 
  -5   8   2      270.71      252.64     43.48 o 
  -4   8   2      174.87      189.55     35.97 o 
  -3   8   2      253.93      226.37     28.11 o 
  -2   8   2      257.28      202.63     25.00 o 
  -1   8   2      441.46      459.59     28.19 o 
   0   8   2      208.43      205.85     17.38 o 
   1   8   2      572.63      559.50     22.39 o 
   2   8   2      389.66      417.30     23.19 o 
   3   8   2      670.10      631.07     25.91 o 
   4   8   2     1692.87     1691.32     39.24 o 
   5   8   2     1601.03     1655.24     27.60 o 
   6   8   2     1088.58     1132.46     22.83 o 
   7   8   2      532.87      528.39     19.82 o 
   8   8   2      621.64      625.87     22.77 o 
   9   8   2      935.88      929.31     38.29 o 
  10   8   2      175.46      168.57     24.54 o 
  11   8   2       90.73       76.61     32.17 o 
  12   8   2       38.60       23.09     32.09 o 
  -5   9   2      202.86      167.25     40.69 o 
  -4   9   2      120.88       97.91     34.28 o 
  -3   9   2       72.49       81.62     30.58 o 
  -2   9   2      271.26      270.67     28.27 o 
  -1   9   2      509.12      540.70     31.89 o 
   0   9   2       98.93      111.98     20.33 o 
   1   9   2       88.29       94.97     19.56 o 
   2   9   2      566.47      544.63     28.42 o 
   3   9   2      991.64      955.02     33.10 o 
   4   9   2      907.96      879.37     42.87 o 
   5   9   2      632.79      647.85     27.95 o 
   6   9   2      650.08      641.23     17.08 o 
   7   9   2      908.60      955.89     25.27 o 
   8   9   2      514.26      537.27     22.22 o 
   9   9   2      427.15      386.58     21.34 o 
  10   9   2      135.09      130.59     25.80 o 
  11   9   2       67.77       81.23     31.62 o 
  12   9   2      101.04       94.32     36.16 o 
  -3  10   2       68.31       55.83     34.45 o 
  -2  10   2       88.26       74.74     34.33 o 
  -1  10   2      127.44      106.11     32.87 o 
   0  10   2      219.08      206.10     29.34 o 
   1  10   2       95.50       77.14     24.98 o 
   2  10   2      115.73      172.56     22.49 o 
   3  10   2      791.35      814.90     33.89 o 
   4  10   2     1153.86     1104.39     38.63 o 
   5  10   2      320.48      317.64     18.73 o 
   6  10   2      313.99      304.72     18.26 o 
   7  10   2      714.89      774.56     79.23 o 
   8  10   2      600.79      603.62     23.94 o 
   9  10   2      199.38      196.00     18.89 o 
  10  10   2       15.01      -23.62     25.22 o 
  11  10   2       91.23       87.46     32.06 o 
  -2  11   2      171.77      155.56     41.19 o 
  -1  11   2       22.09       35.33     36.63 o 
   0  11   2       84.47       81.53     32.34 o 
   1  11   2      190.15      229.28     37.17 o 
   2  11   2      221.97      245.09     36.85 o 
   3  11   2      272.46      265.32     26.09 o 
   4  11   2      194.76      193.30     25.07 o 
   5  11   2      384.17      381.59     22.17 o 
   6  11   2      579.94      563.86     28.80 o 
   7  11   2      281.48      268.11     37.56 o 
   8  11   2      474.61      434.17     31.19 o 
   9  11   2       74.72       97.47     26.58 o 
  10  11   2       43.55        5.44     24.26 o 
   0  12   2       15.12        4.14     32.24 o 
   1  12   2       87.82       99.56     35.23 o 
   2  12   2      348.31      353.41     45.15 o 
   3  12   2      243.77      230.13     39.18 o 
   4  12   2       94.02       74.56     22.70 o 
   5  12   2      187.27      209.80     24.89 o 
   6  12   2      494.30      525.96     34.01 o 
   7  12   2      228.49      232.90     33.89 o 
   8  12   2       96.76       69.38     28.29 o 
   9  12   2       14.58       27.72     28.60 o 
   2  13   2       33.06       -7.12     34.22 o 
   3  13   2       64.57      102.62     25.03 o 
   4  13   2      270.18      273.11     29.85 o 
   5  13   2      108.99      115.68     42.20 o 
   6  13   2      284.90      259.39     25.56 o 
   7  13   2      123.75      107.14     30.29 o 
   8  13   2       86.24       34.87     31.90 o 
   5  14   2       58.78       68.68     24.72 o 
   6  14   2      191.43      144.46     38.32 o 
  -6 -13   3       95.69       59.70     28.09 o 
  -5 -13   3       40.52       13.13     32.65 o 
  -4 -13   3       63.48       47.55     35.60 o 
  -3 -13   3      108.92      108.29     36.67 o 
  -2 -13   3      136.17      120.62     38.32 o 
  -7 -12   3      122.98      118.30     28.60 o 
  -6 -12   3      192.16      189.36     33.63 o 
  -5 -12   3       30.25       49.58     30.42 o 
  -4 -12   3       38.48       51.58     28.71 o 
  -3 -12   3      190.55      247.75     36.82 o 
  -2 -12   3      339.98      333.82     41.87 o 
  -1 -12   3      171.02      206.68     40.57 o 
   0 -12   3       82.47       95.62     44.47 o 
   1 -12   3      124.61       98.16     45.84 o 
 -10 -11   3       89.49       29.70     36.79 o 
  -9 -11   3       71.37       28.54     29.89 o 
  -7 -11   3       58.83       54.03     23.99 o 
  -6 -11   3       99.10      113.97     24.96 o 
  -5 -11   3      120.74      114.50     28.45 o 
  -4 -11   3      261.25      272.03     34.84 o 
  -3 -11   3      206.93      230.85     34.15 o 
  -2 -11   3      284.89      290.79     38.92 o 
  -1 -11   3      412.93      423.72     28.74 o 
   0 -11   3      245.14      239.52     38.13 o 
   1 -11   3       86.06       84.75     38.89 o 
   2 -11   3      179.67      163.47     28.25 o 
   3 -11   3      129.91      113.80     29.41 o 
 -11 -10   3      146.85      120.57     38.56 o 
 -10 -10   3      142.90       83.87     37.17 o 
  -9 -10   3       60.44       50.14     30.08 o 
  -8 -10   3      440.27      442.24     41.53 o 
  -7 -10   3      164.25      160.16     18.34 o 
  -6 -10   3       71.28       63.07     15.54 o 
  -5 -10   3       66.74       49.06     18.36 o 
  -4 -10   3      432.07      421.88     30.29 o 
  -3 -10   3      880.25      911.46     38.44 o 
  -2 -10   3      389.75      371.72     21.51 o 
  -1 -10   3      145.95      134.87     18.60 o 
   0 -10   3      664.87      676.98     26.66 o 
   1 -10   3      347.99      361.03     25.26 o 
   2 -10   3      212.97      210.44     28.41 o 
   3 -10   3       47.02       27.24     24.00 o 
   4 -10   3      126.93      149.01     28.27 o 
 -11  -9   3      101.80       91.55     37.19 o 
 -10  -9   3      297.12      317.00     47.01 o 
  -9  -9   3      192.57      226.27     39.87 o 
  -8  -9   3      400.04      382.59     32.36 o 
  -7  -9   3       72.49       84.35     15.79 o 
  -6  -9   3      157.60      157.27     16.18 o 
  -5  -9   3      282.31      292.44     18.36 o 
  -4  -9   3      361.12      384.33     83.47 o 
  -3  -9   3     1112.22     1086.74     38.18 o 
  -2  -9   3      723.70      723.73     39.31 o 
  -1  -9   3      343.33      353.71     20.17 o 
   0  -9   3      877.52      915.17     28.74 o 
   1  -9   3      553.12      531.45     24.69 o 
   2  -9   3      745.64      772.03     29.43 o 
   3  -9   3       13.67        3.51     24.76 o 
   4  -9   3       34.49       41.25     24.25 o 
   5  -9   3      216.68      179.61     47.88 o 
 -11  -8   3       81.99       89.23     41.86 o 
 -10  -8   3      371.74      415.46     44.73 o 
  -9  -8   3      503.11      497.59     48.46 o 
  -8  -8   3      260.15      234.40     28.25 o 
  -7  -8   3       24.41       22.42     12.90 o 
  -6  -8   3      240.55      259.29     17.86 o 
  -5  -8   3      988.26     1035.97     36.18 o 
  -4  -8   3     1063.73     1072.70     26.31 o 
  -3  -8   3      377.92      388.61     16.06 o 
  -2  -8   3      640.40      643.36     20.72 o 
  -1  -8   3     1427.44     1437.19     27.87 o 
   0  -8   3     1415.34     1389.85     39.04 o 
   1  -8   3      322.49      321.19     18.70 o 
   2  -8   3      562.08      583.79     23.76 o 
   3  -8   3      349.90      318.10     22.18 o 
   4  -8   3      260.50      249.72     21.64 o 
   5  -8   3       84.79       68.73     26.40 o 
   6  -8   3       85.36       84.03     41.93 o 
 -11  -7   3      234.73      243.94     43.97 o 
 -10  -7   3      577.01      568.81     49.53 o 
  -9  -7   3      300.69      310.57     30.93 o 
  -8  -7   3      155.76      164.81     31.27 o 
  -7  -7   3      167.71      172.94     15.41 o 
  -6  -7   3      194.20      196.70     14.82 o 
  -5  -7   3     1282.65     1226.98     27.51 o 
  -4  -7   3     1313.07     1348.83     34.58 o 
  -3  -7   3      471.65      495.03     13.64 o 
  -2  -7   3     1729.53     1770.53     27.85 o 
  -1  -7   3     1883.39     1889.51     28.36 o 
   0  -7   3     2833.32     2816.24     36.07 o 
   1  -7   3      612.81      648.71     20.65 o 
   2  -7   3       81.59       66.48     13.43 o 
   3  -7   3      454.76      464.14     20.93 o 
   4  -7   3      502.05      545.24     29.58 o 
   5  -7   3      214.17      194.32     20.39 o 
   6  -7   3       95.62       74.54     35.40 o 
   7  -7   3      148.54      141.14     40.90 o 
 -12  -6   3      147.65      161.86     43.27 o 
 -11  -6   3      546.72      596.43     54.76 o 
 -10  -6   3      477.58      543.71     50.61 o 
  -9  -6   3      125.04      123.81     26.43 o 
  -8  -6   3      191.34      241.89     46.77 o 
  -7  -6   3      490.27      510.47     39.65 o 
  -6  -6   3      921.99      941.80     24.93 o 
  -5  -6   3      704.74      657.35     20.50 o 
  -4  -6   3      484.58      480.29     12.13 o 
  -3  -6   3     2220.46     2203.45     48.55 o 
  -2  -6   3     2146.01     2042.95     26.80 o 
  -1  -6   3     1569.60     1576.94     23.39 o 
   0  -6   3     3011.07     2939.21     56.14 o 
   1  -6   3     1633.01     1623.76     34.28 o 
   2  -6   3      802.17      782.32     21.93 o 
   3  -6   3      435.84      451.28     24.06 o 
   4  -6   3      341.85      377.62     37.85 o 
   5  -6   3      565.01      559.13     30.05 o 
   6  -6   3       78.37       81.50     22.21 o 
   7  -6   3       49.47       53.43     35.34 o 
   8  -6   3      373.19      395.29     51.55 o 
 -12  -5   3      192.25      111.58     36.30 o 
 -11  -5   3      476.57      472.71     51.09 o 
 -10  -5   3      392.74      393.17     45.31 o 
  -9  -5   3      287.58      263.48     30.10 o 
  -8  -5   3       63.02       68.04     22.71 o 
  -7  -5   3      306.30      315.69     17.05 o 
  -6  -5   3     1947.00     1979.33     33.13 o 
  -5  -5   3     1022.59     1015.27     25.52 o 
  -4  -5   3      376.13      380.18     10.99 o 
  -3  -5   3     2014.53     2017.34     26.54 o 
  -2  -5   3     5187.15     5120.35     35.98 o 
  -1  -5   3     6803.04     6879.28     41.64 o 
   0  -5   3      358.24      354.24     12.53 o 
   1  -5   3      510.29      530.81     15.80 o 
   2  -5   3     2392.10     2367.52     39.15 o 
   3  -5   3     1433.51     1487.20     34.79 o 
   4  -5   3      299.82      308.76     22.03 o 
   5  -5   3      168.49      172.48     19.90 o 
   6  -5   3      442.72      441.66     28.80 o 
   7  -5   3      641.96      711.75     35.48 o 
   8  -5   3      190.12      175.29     40.71 o 
   9  -5   3      155.62      163.69     47.53 o 
 -12  -4   3      347.72      343.63     44.69 o 
 -11  -4   3      398.63      462.42     46.55 o 
 -10  -4   3      176.06      167.40     35.18 o 
  -9  -4   3      212.65      196.60     25.61 o 
  -8  -4   3      565.27      558.99     34.33 o 
  -7  -4   3      817.19      776.34     33.41 o 
  -6  -4   3      347.69      342.78     16.18 o 
  -5  -4   3      855.26      844.07     20.97 o 
  -4  -4   3     1450.02     1427.69     32.03 o 
  -3  -4   3     3424.37     3387.13     24.08 o 
  -2  -4   3     3694.78     3675.92     35.45 o 
  -1  -4   3     5965.84     6109.55     34.06 o 
   0  -4   3     2860.82     2785.17     25.90 o 
   1  -4   3     1810.84     1805.08     22.89 o 
   2  -4   3     1599.09     1576.62     23.42 o 
   3  -4   3     1919.13     1937.67     35.84 o 
   4  -4   3      509.38      489.86     29.15 o 
   5  -4   3       38.55       41.96     16.25 o 
   6  -4   3      333.11      306.81     23.40 o 
   7  -4   3     1235.45     1315.70     66.80 o 
   8  -4   3      453.34      472.04     47.99 o 
   9  -4   3      231.28      253.68     45.36 o 
  10  -4   3      167.81      161.56     48.27 o 
 -11  -3   3      368.68      420.97     44.93 o 
 -10  -3   3      156.35      134.13     32.16 o 
  -9  -3   3       83.64       66.25     52.25 o 
  -8  -3   3      956.92     1004.59     40.76 o 
  -7  -3   3     1183.35     1186.34     27.66 o 
  -6  -3   3      129.82      137.98      9.23 o 
  -5  -3   3      681.24      712.90     18.43 o 
  -4  -3   3     1685.28     1669.10     39.69 o 
  -3  -3   3    11389.39    11287.23     70.80 o 
  -2  -3   3     2877.17     2669.96     94.52 o 
  -1  -3   3      963.23      963.97     27.46 o 
   0  -3   3     4666.46     4695.23     29.00 o 
   1  -3   3     5119.27     5182.11     33.03 o 
   2  -3   3     2775.29     2806.24     26.78 o 
   3  -3   3      317.77      334.65     16.15 o 
   4  -3   3      544.10      561.91     21.99 o 
   5  -3   3     1569.39     1547.03     35.03 o 
   6  -3   3      379.15      409.46     24.38 o 
   7  -3   3      594.81      645.94     51.87 o 
   8  -3   3      537.51      559.66     48.61 o 
   9  -3   3      589.20      615.86     50.02 o 
  10  -3   3      224.22      253.69     41.47 o 
 -11  -2   3      195.89      198.36     36.67 o 
 -10  -2   3      303.99      335.50     37.00 o 
  -9  -2   3      419.69      400.45     68.51 o 
  -8  -2   3      367.51      360.56     28.90 o 
  -7  -2   3      388.00      403.21     14.59 o 
  -6  -2   3      528.63      518.09     14.51 o 
  -5  -2   3     1811.26     1790.01     24.77 o 
  -4  -2   3     1156.13     1151.92     16.64 o 
  -3  -2   3     7742.14     7514.05     58.69 o 
  -2  -2   3     5184.89     5017.82     42.68 o 
  -1  -2   3     4203.43     4448.57     52.51 o 
   0  -2   3     4442.37     4533.28     36.91 o 
   1  -2   3     4224.69     4133.42     51.75 o 
   2  -2   3     5297.45     5330.88     31.70 o 
   3  -2   3      671.02      687.19     17.28 o 
   4  -2   3       30.68       32.81     11.36 o 
   5  -2   3     1956.64     1960.87     36.33 o 
   6  -2   3     1333.46     1321.12     57.96 o 
   7  -2   3      997.48     1021.98     32.43 o 
   8  -2   3      231.11      242.18     23.67 o 
   9  -2   3      649.53      647.35     33.15 o 
  10  -2   3      828.94      952.07     60.36 o 
  11  -2   3      297.13      333.52     47.18 o 
 -10  -1   3      248.56      251.64     33.61 o 
  -9  -1   3      626.33      645.81     31.04 o 
  -8  -1   3      376.16      354.05     27.67 o 
  -7  -1   3      172.23      196.44     16.62 o 
  -6  -1   3      149.34      172.77     10.93 o 
  -5  -1   3     3266.04     3256.00     45.91 o 
  -4  -1   3     3259.13     3178.65     29.21 o 
  -3  -1   3     3212.79     3352.84     58.07 o 
  -2  -1   3     3813.94     3718.94     64.26 o 
  -1  -1   3     5391.69     5389.34     82.80 o 
   0  -1   3     9552.64     9762.38     41.42 o 
   1  -1   3     3937.74     4018.54     38.04 o 
   2  -1   3     1965.99     2018.89     25.63 o 
   3  -1   3     1583.98     1615.62     23.73 o 
   4  -1   3      248.90      269.67     12.76 o 
   5  -1   3     2356.57     2403.67     37.05 o 
   6  -1   3      965.14      931.82     26.89 o 
   7  -1   3     1469.57     1413.98     35.58 o 
   8  -1   3      446.52      491.24     27.17 o 
   9  -1   3      570.86      573.42     31.02 o 
  10  -1   3     1061.65     1120.55     60.96 o 
  11  -1   3      408.43      454.06     53.28 o 
  -9   0   3      328.51      322.94     28.75 o 
  -8   0   3      374.37      380.79     26.05 o 
  -7   0   3      344.43      340.99     14.85 o 
  -6   0   3      164.82      166.85     11.88 o 
  -5   0   3     2261.64     2293.80     27.13 o 
  -4   0   3     4506.10     4502.33     85.06 o 
  -3   0   3     2413.86     2475.58     45.19 o 
  -2   0   3     1437.91     1387.33     16.53 o 
  -1   0   3     6309.37     6419.62     28.93 o 
   0   0   3    19325.56    19683.03    191.21 o 
   1   0   3     4302.21     4409.03     17.61 o 
   2   0   3      110.00      128.78      5.35 o 
   3   0   3     1602.29     1683.38     16.88 o 
   4   0   3     3555.14     3421.81     80.47 o 
   5   0   3     2374.74     2262.54     60.72 o 
   6   0   3       83.17      102.00     20.00 o 
   7   0   3      726.04      746.25     26.25 o 
   8   0   3     2035.29     2090.80     52.88 o 
   9   0   3     1523.08     1624.87     63.19 o 
  10   0   3      561.49      431.34     42.34 o 
  11   0   3      275.82      299.82     42.55 o 
  12   0   3      268.94      301.36     49.72 o 
  -8   1   3       38.26       35.20     19.40 o 
  -7   1   3      410.97      383.70     22.21 o 
  -6   1   3     1315.20     1330.63     23.08 o 
  -5   1   3     1412.28     1453.66     21.85 o 
  -4   1   3     1152.47     1168.18     19.44 o 
  -3   1   3     2933.20     2907.75     49.28 o 
  -2   1   3     8342.09     8423.86     89.42 o 
  -1   1   3     5263.40     5235.48     51.86 o 
   0   1   3     2992.85     3045.37     31.14 o 
   1   1   3     4621.05     4688.03     27.05 o 
   2   1   3      732.35      680.99      7.69 o 
   3   1   3     1704.01     1768.76     25.86 o 
   4   1   3     1752.82     1762.66     36.46 o 
   5   1   3     2714.14     2605.37     49.85 o 
   6   1   3     1310.01     1276.33     40.80 o 
   7   1   3      387.83      401.12     28.36 o 
   8   1   3     1739.80     1741.74     85.11 o 
   9   1   3     1803.75     1842.25     43.52 o 
  10   1   3      724.17      770.95     46.50 o 
  11   1   3      279.09      333.70     42.91 o 
  12   1   3      214.83      223.03     41.76 o 
  -8   2   3      156.68      112.19     22.99 o 
  -7   2   3      140.98      114.47     14.69 o 
  -6   2   3     1232.40     1188.44     33.13 o 
  -5   2   3     1422.03     1431.70     26.72 o 
  -4   2   3      519.85      540.56     13.83 o 
  -3   2   3     1653.69     1633.65     23.62 o 
  -2   2   3     6304.93     6289.91     39.87 o 
  -1   2   3     9185.23     8857.48     40.96 o 
   0   2   3     3590.42     3751.88     27.77 o 
   1   2   3      386.46      364.53     10.46 o 
   2   2   3     4325.09     4402.40     46.72 o 
   3   2   3     4238.42     4318.81     62.85 o 
   4   2   3      208.91      213.52     17.15 o 
   5   2   3      295.12      304.73     26.41 o 
   6   2   3     1379.47     1383.63     44.77 o 
   7   2   3     2394.94     2414.63     42.92 o 
   8   2   3     2185.36     2178.31     75.52 o 
   9   2   3      949.18      933.23     46.01 o 
  10   2   3      957.70     1011.00     36.23 o 
  11   2   3      500.28      547.13     36.68 o 
  12   2   3      219.15      268.09     40.30 o 
  13   2   3      230.50      228.93     41.42 o 
  -9   3   3       62.09       67.55     32.52 o 
  -8   3   3      324.35      361.75     38.92 o 
  -7   3   3      229.94      221.42     17.74 o 
  -6   3   3      428.87      395.83     19.64 o 
  -5   3   3      791.35      782.19     22.28 o 
  -4   3   3     1989.98     1959.07     39.33 o 
  -3   3   3     2458.75     2477.37     29.72 o 
  -2   3   3     1995.96     1980.53     25.31 o 
  -1   3   3     4968.62     4942.89     35.47 o 
   0   3   3     3511.25     3494.85     27.16 o 
   1   3   3      282.31      268.83      4.94 o 
   2   3   3     2995.47     3113.66     27.68 o 
   3   3   3     2443.29     2387.39     33.00 o 
   4   3   3     5139.43     5247.31     49.46 o 
   5   3   3      234.44      244.68     11.52 o 
   6   3   3      206.35      197.66     16.63 o 
   7   3   3     3425.77     3331.25     56.66 o 
   8   3   3     2441.02     2402.68     54.90 o 
   9   3   3      717.28      717.54     42.57 o 
  10   3   3      478.50      487.96     38.52 o 
  11   3   3      620.75      626.57     50.40 o 
  12   3   3      816.79      887.55     56.16 o 
  13   3   3      144.66      168.22     41.68 o 
  -8   4   3      176.07      172.66     34.54 o 
  -7   4   3      449.63      474.50     33.33 o 
  -6   4   3      307.18      281.58     20.43 o 
  -5   4   3      153.81      145.85     14.39 o 
  -4   4   3      797.98      783.50     22.03 o 
  -3   4   3     3458.29     3458.37     75.10 o 
  -2   4   3     4270.96     4137.57     38.80 o 
  -1   4   3     1057.92     1082.28     19.54 o 
   0   4   3     1942.69     1914.90     21.85 o 
   1   4   3     2481.49     2415.26     19.70 o 
   2   4   3     3536.58     3536.68     45.26 o 
   3   4   3      182.01      188.33      6.78 o 
   4   4   3      238.04      240.56     12.15 o 
   5   4   3      909.16      876.30     12.50 o 
   6   4   3     3046.99     2977.92     35.92 o 
   7   4   3     2370.41     2345.33     46.77 o 
   8   4   3     1451.52     1436.40     42.20 o 
   9   4   3      996.15     1001.16     47.31 o 
  10   4   3      797.53      800.70     34.39 o 
  11   4   3      589.82      556.68     44.37 o 
  12   4   3      548.92      643.08     49.63 o 
  13   4   3       77.43       69.62     37.96 o 
  -8   5   3      148.70      122.23     36.43 o 
  -7   5   3      149.25      207.02     36.61 o 
  -6   5   3      301.42      260.95     27.50 o 
  -5   5   3      591.93      537.38     26.10 o 
  -4   5   3      535.27      536.26     19.95 o 
  -3   5   3     1790.02     1769.86     30.46 o 
  -2   5   3     2534.76     2570.58     33.49 o 
  -1   5   3      259.79      242.56     12.51 o 
   0   5   3     2002.83     1983.25     25.00 o 
   1   5   3     1746.92     1663.32     21.12 o 
   2   5   3     4216.96     4291.67     52.09 o 
   3   5   3      634.18      635.95     22.13 o 
   4   5   3       33.76       26.19      9.35 o 
   5   5   3     1979.38     1994.75     33.98 o 
   6   5   3     2229.61     2165.79     30.60 o 
   7   5   3     1145.08     1169.97     27.87 o 
   8   5   3      856.50      800.28     50.13 o 
   9   5   3      689.23      681.19     64.37 o 
  10   5   3     2005.79     2016.20     58.32 o 
  11   5   3      631.28      542.38     62.30 o 
  13   5   3       92.55       99.79     36.36 o 
  -7   6   3       22.81       56.09     32.00 o 
  -6   6   3       91.86       52.16     32.78 o 
  -5   6   3      598.61      615.72     34.70 o 
  -4   6   3     1072.16     1077.05     40.61 o 
  -3   6   3      692.93      718.36     24.88 o 
  -2   6   3      905.84      891.10     22.99 o 
  -1   6   3     1553.98     1493.84     27.14 o 
   0   6   3     2637.82     2518.05     31.24 o 
   1   6   3      201.70      186.88     11.98 o 
   2   6   3      706.43      711.32     21.94 o 
   3   6   3      620.77      607.23     31.77 o 
   4   6   3      554.46      526.00     28.97 o 
   5   6   3     1568.88     1554.17     31.85 o 
   6   6   3     1372.69     1311.46     21.73 o 
   7   6   3     1671.79     1676.29     30.22 o 
   8   6   3     1027.05     1053.90     30.91 o 
   9   6   3      424.32      397.96     28.29 o 
  10   6   3     1627.92     1645.16     52.15 o 
  11   6   3      497.39      463.65     35.51 o 
  -6   7   3       81.37       86.81     35.46 o 
  -5   7   3      192.11      222.66     38.46 o 
  -4   7   3      774.35      768.77     41.58 o 
  -3   7   3      536.93      546.63     32.76 o 
  -2   7   3      485.30      467.97     27.59 o 
  -1   7   3      443.61      455.34     25.76 o 
   0   7   3     1980.05     2017.14     75.05 o 
   1   7   3     1689.61     1633.43     30.74 o 
   2   7   3      107.65      109.84     14.78 o 
   3   7   3      133.06      141.19     14.07 o 
   4   7   3     1028.54     1050.35     28.03 o 
   5   7   3     1257.46     1260.90     30.96 o 
   6   7   3      686.81      665.12     17.20 o 
   7   7   3      366.84      377.94     17.18 o 
   8   7   3     1499.48     1484.78     31.29 o 
   9   7   3     1258.44     1325.59     43.69 o 
  10   7   3     1082.70     1036.02    138.83 o 
  11   7   3      235.24      214.69     28.99 o 
  -5   8   3      185.44      190.03     39.81 o 
  -4   8   3      218.34      255.96     38.77 o 
  -3   8   3      448.72      400.67     29.74 o 
  -2   8   3      823.49      850.17     80.32 o 
  -1   8   3      385.57      344.79     25.83 o 
   0   8   3      519.68      519.15     26.96 o 
   1   8   3      561.37      530.39     26.74 o 
   2   8   3      247.53      252.35     19.51 o 
   3   8   3      301.30      293.99     19.60 o 
   4   8   3      477.83      471.76     22.67 o 
   5   8   3     1264.43     1230.10     44.73 o 
   6   8   3      805.40      823.42     20.65 o 
   7   8   3      140.43      152.58     17.74 o 
   8   8   3     1079.27     1117.57     36.04 o 
   9   8   3     1349.86     1310.28     32.83 o 
  10   8   3      718.86      671.89     40.03 o 
  -4   9   3       95.87       54.08     35.28 o 
  -3   9   3      100.82      107.58     36.93 o 
  -2   9   3      396.21      371.69     40.44 o 
  -1   9   3      908.11      908.04     52.12 o 
   0   9   3      382.59      380.87     27.78 o 
   1   9   3       31.92       20.83     18.32 o 
   2   9   3      203.40      200.43     20.13 o 
   3   9   3      754.86      688.60     28.93 o 
   4   9   3      470.94      456.60     25.22 o 
   5   9   3      121.31      127.63     17.92 o 
   6   9   3      308.90      317.29     16.05 o 
   7   9   3      983.46      970.65     33.94 o 
   8   9   3     1086.65     1148.75     57.76 o 
   9   9   3      518.42      499.57     30.24 o 
  10   9   3      284.79      263.59     47.61 o 
  -3  10   3      253.68      244.94     43.74 o 
  -2  10   3      137.31      110.63     39.12 o 
  -1  10   3      268.22      371.26     44.91 o 
   0  10   3      262.13      200.56     36.82 o 
   1  10   3      117.25      122.94     33.69 o 
   2  10   3      163.56      195.56     34.26 o 
   3  10   3      271.57      305.82     24.31 o 
   4  10   3      264.08      250.28     22.14 o 
   5  10   3      224.74      214.26     21.46 o 
   6  10   3      169.08      169.87     15.72 o 
   7  10   3      739.02      753.56    105.69 o 
   8  10   3      809.05      827.94     36.58 o 
   9  10   3      382.12      339.18     50.14 o 
  10  10   3      169.90      162.73     30.72 o 
  -2  11   3      135.69       90.35     37.46 o 
  -1  11   3       80.14       46.72     37.67 o 
   0  11   3       93.91       73.66     37.61 o 
   1  11   3      186.12      194.25     39.44 o 
   2  11   3      189.41      175.16     38.07 o 
   3  11   3      116.01      128.17     32.01 o 
   4  11   3      105.66       87.19     30.43 o 
   5  11   3      262.88      272.34     36.24 o 
   6  11   3      139.04      149.95     20.94 o 
   7  11   3      574.49      602.27     41.59 o 
   8  11   3      317.47      385.70     36.49 o 
   9  11   3      268.03      235.33     34.70 o 
  10  11   3      184.73      180.64     31.15 o 
   0  12   3       35.83       29.87     36.09 o 
   1  12   3       57.39       43.99     36.87 o 
   2  12   3      113.62      124.06     37.31 o 
   3  12   3      139.08      122.08     37.85 o 
   4  12   3        8.14       -4.68     31.30 o 
   5  12   3      176.63      184.25     25.04 o 
   6  12   3      348.02      326.77     25.73 o 
   7  12   3      390.01      419.48     43.49 o 
   8  12   3      116.30      102.25     29.87 o 
   9  12   3      136.52      109.14     32.89 o 
  10  12   3      175.21      205.32     33.11 o 
   2  13   3       32.28       22.71     34.81 o 
   3  13   3      104.28       54.93     37.69 o 
   4  13   3        9.53       29.74     36.95 o 
   5  13   3      131.17      163.06     24.67 o 
   6  13   3      109.86       52.49     35.08 o 
   7  13   3      166.67      130.82     37.19 o 
   8  13   3      154.64      186.84     36.46 o 
   9  13   3       67.50       58.31     31.81 o 
  -6 -13   4       96.30       55.41     30.75 o 
  -5 -13   4       65.15       88.68     35.26 o 
  -4 -13   4       14.43       42.43     29.19 o 
  -3 -13   4       46.27       65.89     35.58 o 
  -7 -12   4      201.77      175.85     32.21 o 
  -6 -12   4      222.66      203.27     34.19 o 
  -5 -12   4       99.06       91.85     33.73 o 
  -4 -12   4       27.09       35.38     30.02 o 
  -3 -12   4       84.13       78.38     32.97 o 
  -2 -12   4      143.86      135.06     38.23 o 
  -1 -12   4      128.27      142.85     40.39 o 
   0 -12   4       19.29        6.23     32.99 o 
  -9 -11   4      273.53      137.60     38.58 o 
  -8 -11   4      229.78      119.95     32.39 o 
  -7 -11   4      344.20      360.65     35.96 o 
  -6 -11   4      133.78      140.49     31.44 o 
  -5 -11   4       53.10       59.09     27.45 o 
  -4 -11   4      140.67      124.89     31.45 o 
  -3 -11   4      149.72      152.76     31.62 o 
  -2 -11   4      116.37      127.74     33.75 o 
  -1 -11   4      226.07      198.02     37.40 o 
   0 -11   4       97.97      127.70     34.39 o 
   1 -11   4      228.73      194.58     43.35 o 
   2 -11   4      130.48      145.99     40.17 o 
 -10 -10   4       58.62       43.79     39.21 o 
  -9 -10   4      370.60      238.01     41.85 o 
  -8 -10   4      479.97      480.57     44.98 o 
  -7 -10   4      409.98      393.42     26.01 o 
  -6 -10   4       90.65       95.17     17.67 o 
  -5 -10   4       86.49       60.97     21.32 o 
  -4 -10   4      401.85      396.23     30.01 o 
  -3 -10   4      332.10      374.78     30.76 o 
  -2 -10   4       27.74        1.62     44.65 o 
  -1 -10   4      209.00      201.81     26.70 o 
   0 -10   4      242.10      241.42     19.27 o 
   1 -10   4      635.62      645.92     33.60 o 
   2 -10   4      177.87      191.54     36.52 o 
   3 -10   4      157.21      147.87     41.25 o 
   4 -10   4      226.08      250.96     41.27 o 
 -10  -9   4      235.63      235.30     41.71 o 
  -9  -9   4      501.53      554.88     50.19 o 
  -8  -9   4      387.01      418.32     44.12 o 
  -7  -9   4      334.06      350.64     22.18 o 
  -6  -9   4      360.90      374.69     21.63 o 
  -5  -9   4      172.81      194.64     17.43 o 
  -4  -9   4      224.40      235.08     17.75 o 
  -3  -9   4      484.83      517.70     42.54 o 
  -2  -9   4      220.90      251.92     30.71 o 
  -1  -9   4      253.98      244.77     17.86 o 
   0  -9   4      144.70      144.69     18.82 o 
   1  -9   4     1101.07     1105.10     30.87 o 
   2  -9   4      566.92      581.92     36.97 o 
   3  -9   4      183.38      166.06     26.35 o 
   4  -9   4      171.52      176.06     28.45 o 
   5  -9   4      217.45      172.61     27.92 o 
 -11  -8   4      130.09      127.47     40.22 o 
 -10  -8   4      362.93      377.43     49.15 o 
  -9  -8   4      815.03      825.84     58.60 o 
  -8  -8   4      540.33      520.25     37.17 o 
  -7  -8   4      125.47      114.00     16.72 o 
  -6  -8   4      297.50      268.66     18.05 o 
  -5  -8   4      948.07      997.70     27.97 o 
  -4  -8   4      414.09      435.09     20.21 o 
  -3  -8   4      120.54      129.43     14.33 o 
  -2  -8   4      154.03      144.56     19.87 o 
  -1  -8   4     1107.10     1109.55     26.90 o 
   0  -8   4      892.03      963.88     25.13 o 
   1  -8   4      481.66      474.60     30.64 o 
   2  -8   4      559.04      548.26     23.60 o 
   3  -8   4      608.10      640.85     26.20 o 
   4  -8   4      329.53      337.54     30.02 o 
   5  -8   4      211.56      200.94     28.16 o 
   6  -8   4      184.51      153.12     45.47 o 
 -11  -7   4      276.76      270.25     45.46 o 
 -10  -7   4      429.88      406.12     47.98 o 
  -9  -7   4      643.31      615.57     51.70 o 
  -8  -7   4      626.38      580.05     38.69 o 
  -7  -7   4      309.41      324.30     20.06 o 
  -6  -7   4      523.06      530.48     21.95 o 
  -5  -7   4      741.33      781.64     24.32 o 
  -4  -7   4      562.23      559.89     20.74 o 
  -3  -7   4      282.10      300.17     20.73 o 
  -2  -7   4       36.21       34.66      9.31 o 
  -1  -7   4     1350.77     1344.36     28.76 o 
   0  -7   4     2459.85     2477.41     34.25 o 
   1  -7   4      806.74      814.43     22.82 o 
   2  -7   4      538.05      553.04     20.73 o 
   3  -7   4      737.81      713.61     24.72 o 
   4  -7   4     1286.58     1348.94     33.81 o 
   5  -7   4      311.43      311.84     22.21 o 
   6  -7   4       11.64       -4.97     31.07 o 
   7  -7   4      148.29      127.15     46.10 o 
 -11  -6   4      401.38      444.95     48.37 o 
 -10  -6   4      722.48      799.67     59.34 o 
  -9  -6   4      413.07      361.23     35.56 o 
  -8  -6   4      183.35      195.48     26.70 o 
  -7  -6   4      956.84      989.33     34.62 o 
  -6  -6   4     1505.70     1473.48     33.84 o 
  -5  -6   4      307.62      305.40     20.14 o 
  -4  -6   4      259.29      257.68     18.54 o 
  -3  -6   4      351.51      357.36     35.60 o 
  -2  -6   4     1688.06     1656.26     23.46 o 
  -1  -6   4     1348.55     1360.25     21.88 o 
   0  -6   4      614.23      627.65     17.29 o 
   1  -6   4     1609.21     1574.41     28.82 o 
   2  -6   4     1524.69     1466.46     28.11 o 
   3  -6   4      855.74      815.78     23.43 o 
   4  -6   4     1150.16     1177.94     29.55 o 
   5  -6   4      680.90      700.81     25.92 o 
   6  -6   4      280.61      283.92     45.23 o 
   7  -6   4       78.68       38.72     34.38 o 
   8  -6   4       76.18       85.22     43.31 o 
 -11  -5   4      359.96      352.22     45.61 o 
 -10  -5   4      579.66      546.27     50.00 o 
  -9  -5   4      468.05      459.23     41.45 o 
  -8  -5   4      543.70      567.32     74.53 o 
  -7  -5   4      922.80      964.52     27.07 o 
  -6  -5   4     1222.82     1223.23     28.72 o 
  -5  -5   4      454.19      444.18     20.08 o 
  -4  -5   4      155.75      150.71     14.84 o 
  -3  -5   4      188.84      183.75     15.49 o 
  -2  -5   4     3488.55     3419.43     28.11 o 
  -1  -5   4     1863.98     1860.29     23.87 o 
   0  -5   4     1404.45     1433.74     22.04 o 
   1  -5   4     1677.14     1697.06     25.25 o 
   2  -5   4     2513.67     2496.16     48.28 o 
   3  -5   4     2678.06     2632.22     35.51 o 
   4  -5   4      514.67      522.09     19.26 o 
   5  -5   4      167.42      165.74     15.22 o 
   6  -5   4      667.46      626.99     24.07 o 
   7  -5   4      264.45      247.08     27.14 o 
   8  -5   4      193.50      183.92     43.61 o 
   9  -5   4      119.62       77.28     42.81 o 
 -11  -4   4      361.80      297.70     41.39 o 
 -10  -4   4      242.50      230.12     39.43 o 
  -9  -4   4      516.70      521.16     36.65 o 
  -8  -4   4     1258.53     1269.84     66.26 o 
  -7  -4   4      693.87      690.50     23.38 o 
  -6  -4   4     1065.02     1093.67     36.17 o 
  -5  -4   4      280.22      275.52     42.11 o 
  -4  -4   4      946.62      948.86     35.74 o 
  -3  -4   4      749.73      758.72     23.44 o 
  -2  -4   4     1355.48     1197.81    102.90 o 
  -1  -4   4     2851.43     2819.38     24.46 o 
   0  -4   4     1841.01     1910.04     27.50 o 
   1  -4   4     1256.36     1318.49     20.28 o 
   2  -4   4     4017.99     3956.59     36.19 o 
   3  -4   4     4055.68     4157.10     39.48 o 
   4  -4   4     1901.64     1913.89     57.30 o 
   5  -4   4      143.33      162.07     19.36 o 
   6  -4   4      360.06      379.58     18.38 o 
   7  -4   4      565.60      579.13     31.60 o 
   8  -4   4      379.33      380.24     45.97 o 
   9  -4   4       20.51       43.41     34.36 o 
  10  -4   4      101.54      112.63     45.42 o 
 -11  -3   4      405.78      344.62     42.35 o 
 -10  -3   4      243.69      203.58     36.72 o 
  -9  -3   4      432.00      458.53     34.85 o 
  -8  -3   4     1254.80     1256.15     46.87 o 
  -7  -3   4     1195.84     1183.03     44.93 o 
  -6  -3   4      757.97      757.76     22.80 o 
  -5  -3   4      114.83       79.98     12.37 o 
  -4  -3   4     1952.40     2005.89     46.42 o 
  -3  -3   4     3382.05     3333.98     42.57 o 
  -2  -3   4     1234.36     1234.14     59.96 o 
  -1  -3   4     1337.47     1348.36     13.25 o 
   0  -3   4     2040.52     2018.14     25.96 o 
   1  -3   4     8852.06     8940.08    103.42 o 
   2  -3   4     4283.57     4282.66     33.43 o 
   3  -3   4      443.52      457.42     13.57 o 
   4  -3   4     2323.00     2330.42     29.09 o 
   5  -3   4      952.45      960.13     21.20 o 
   6  -3   4     1087.41     1086.05     29.15 o 
   7  -3   4      287.30      283.88     24.58 o 
   8  -3   4      249.46      269.18     26.16 o 
   9  -3   4      302.06      368.92     43.37 o 
  10  -3   4      165.78      230.24     42.61 o 
 -11  -2   4      157.56       85.72     34.04 o 
 -10  -2   4      475.39      473.51     46.27 o 
  -9  -2   4      706.27      669.08     37.62 o 
  -8  -2   4      968.19      961.83     41.46 o 
  -7  -2   4      540.00      549.28     22.23 o 
  -6  -2   4      743.36      773.66     22.96 o 
  -5  -2   4      344.63      330.47     17.59 o 
  -4  -2   4     1103.95     1068.95     31.47 o 
  -3  -2   4     1686.63     1604.87     44.65 o 
  -2  -2   4     1924.98     1993.10     32.40 o 
  -1  -2   4     1323.37     1327.07     23.74 o 
   0  -2   4     2277.28     2297.63     21.21 o 
   1  -2   4     9626.23     9611.65     55.70 o 
   2  -2   4     9292.07     9272.88     42.94 o 
   3  -2   4     1022.51     1031.90     16.64 o 
   4  -2   4     1367.52     1408.82     20.76 o 
   5  -2   4     1289.02     1335.88     21.77 o 
   6  -2   4     2200.22     2148.36     52.59 o 
   7  -2   4      172.35      162.29     19.15 o 
   8  -2   4       29.67       34.41     18.59 o 
   9  -2   4      493.94      501.25     30.36 o 
  10  -2   4      496.63      523.37     50.99 o 
  11  -2   4      235.31      231.86     47.42 o 
 -10  -1   4      385.64      313.71     38.43 o 
  -9  -1   4      871.35      838.52     44.58 o 
  -8  -1   4     1028.31      982.48     40.24 o 
  -7  -1   4       68.40       72.69     13.46 o 
  -6  -1   4      440.88      446.97     18.90 o 
  -5  -1   4     1772.76     1736.23     34.32 o 
  -4  -1   4     1356.93     1333.49     22.70 o 
  -3  -1   4      599.40      588.09     12.28 o 
  -2  -1   4      450.60      439.34     15.18 o 
  -1  -1   4     5880.12     5920.61     45.75 o 
   0  -1   4     9152.70     9298.56    153.05 o 
   1  -1   4     1989.02     1966.60     55.66 o 
   2  -1   4     5074.23     5138.84     35.19 o 
   3  -1   4     3190.45     3195.40     33.20 o 
   4  -1   4     3800.48     3938.59     79.36 o 
   5  -1   4      835.29      831.33     35.87 o 
   6  -1   4     1028.64     1065.13     33.72 o 
   7  -1   4      821.58      822.58     29.11 o 
   8  -1   4      199.69      220.24     22.38 o 
   9  -1   4      264.60      272.99     26.55 o 
  10  -1   4      473.78      474.13     49.04 o 
  11  -1   4      427.78      453.70     51.33 o 
  -8   0   4      645.92      698.36     30.51 o 
  -7   0   4      438.99      429.06     19.25 o 
  -6   0   4      389.85      392.50     15.21 o 
  -5   0   4      671.37      658.54     16.50 o 
  -4   0   4     1661.99     1601.71     24.64 o 
  -3   0   4     1321.54     1351.58     35.77 o 
  -2   0   4      305.31      312.95      9.17 o 
  -1   0   4     3170.46     3130.97     27.97 o 
   0   0   4    11941.45    11978.56    135.40 o 
   1   0   4     7730.60     7904.13     50.21 o 
   2   0   4     2967.22     3067.48     24.01 o 
   3   0   4     1363.36     1333.82     17.08 o 
   4   0   4     6095.80     5999.71     56.84 o 
   5   0   4     3475.21     3278.65     66.46 o 
   6   0   4      171.36      149.99     20.11 o 
   7   0   4      156.37      181.62     22.77 o 
   8   0   4      688.89      745.56     29.02 o 
   9   0   4      845.98      989.50     36.06 o 
  10   0   4      444.32      447.56     53.37 o 
  11   0   4      201.57      207.32     43.93 o 
  12   0   4      359.52      414.40     51.23 o 
  -8   1   4      179.11      196.43     38.35 o 
  -7   1   4      511.79      516.47     17.92 o 
  -6   1   4      929.94      934.86     20.76 o 
  -5   1   4      565.40      578.10     15.37 o 
  -4   1   4      281.26      258.39     13.46 o 
  -3   1   4      743.50      756.40     28.04 o 
  -2   1   4     2553.35     2509.57     26.56 o 
  -1   1   4     4404.61     4402.17     79.38 o 
   0   1   4     5890.39     6065.47     24.99 o 
   1   1   4     5418.02     5373.17     40.25 o 
   2   1   4     3905.83     3972.69     32.33 o 
   3   1   4     4064.26     4099.18     23.40 o 
   4   1   4     3878.81     3764.93    123.37 o 
   5   1   4     2611.89     2639.12     51.72 o 
   6   1   4      256.06      283.96     23.40 o 
   7   1   4      335.64      329.01     40.36 o 
   8   1   4      819.13      774.71     40.52 o 
   9   1   4     1185.62     1236.97     59.54 o 
  10   1   4      463.19      506.57     30.15 o 
  11   1   4      113.22      144.98     36.17 o 
  12   1   4      420.91      479.00     53.57 o 
  -7   2   4      336.15      325.42     21.27 o 
  -6   2   4      957.73      975.07     32.89 o 
  -5   2   4      828.32      868.79     19.10 o 
  -4   2   4      126.08      141.98     10.99 o 
  -3   2   4      165.46      189.46     11.28 o 
  -2   2   4     3702.41     3652.26     40.86 o 
  -1   2   4     7150.50     7101.13     37.67 o 
   0   2   4      851.86      789.78      9.15 o 
   1   2   4     2588.27     2743.26     48.30 o 
   2   2   4     7159.46     7192.31     47.59 o 
   3   2   4     9973.27    10143.51     99.85 o 
   4   2   4     2641.82     2619.99     42.11 o 
   5   2   4      220.97      211.06     33.67 o 
   6   2   4      870.57      865.48     32.83 o 
   7   2   4     1290.92     1378.01     44.90 o 
   8   2   4      487.99      508.51     32.40 o 
   9   2   4      498.94      459.63     35.68 o 
  10   2   4      449.78      448.42     53.63 o 
  11   2   4      642.81      697.17    138.58 o 
  12   2   4      452.64      493.75     51.04 o 
  13   2   4      283.05      304.96     52.05 o 
  -7   3   4      383.83      392.47     22.64 o 
  -6   3   4      151.64      162.85     17.44 o 
  -5   3   4      192.21      177.61     15.60 o 
  -4   3   4      630.76      657.16     19.52 o 
  -3   3   4     1095.49     1084.74     22.00 o 
  -2   3   4     1300.87     1271.06     26.61 o 
  -1   3   4     3941.36     3886.77     31.33 o 
   0   3   4     2958.23     2934.71     20.22 o 
   1   3   4     4510.21     4546.51     70.38 o 
   2   3   4     1954.98     1836.62     29.65 o 
   3   3   4     6299.47     6386.98     59.58 o 
   4   3   4     2731.07     2718.39     27.41 o 
   5   3   4      214.38      213.41     14.27 o 
   6   3   4      916.66      926.82     46.41 o 
   7   3   4     1575.71     1551.14     45.37 o 
   8   3   4     1326.65     1308.56     47.62 o 
   9   3   4      333.29      341.07     34.59 o 
  10   3   4      102.08       88.57     31.75 o 
  11   3   4      985.84      928.46     54.18 o 
  12   3   4      608.77      644.78     48.50 o 
  13   3   4      308.51      342.77     48.31 o 
  -7   4   4      419.77      414.26     27.44 o 
  -6   4   4      310.77      280.76     20.70 o 
  -5   4   4       34.68       32.97     13.78 o 
  -4   4   4      263.22      259.08     15.30 o 
  -3   4   4     2084.18     2001.19     53.89 o 
  -2   4   4      669.04      671.39     17.43 o 
  -1   4   4     1261.27     1215.73     27.74 o 
   0   4   4     1464.80     1409.42     21.22 o 
   1   4   4     6750.07     6586.29     71.85 o 
   2   4   4     6157.94     5893.16    145.99 o 
   3   4   4     1670.31     1653.04     17.64 o 
   4   4   4     1483.56     1525.91     24.62 o 
   5   4   4     1329.22     1316.09     28.06 o 
   6   4   4      401.74      411.69     19.44 o 
   7   4   4      768.73      741.01     45.25 o 
   8   4   4      522.24      476.91     46.85 o 
   9   4   4      747.00      732.18     40.04 o 
  10   4   4      422.05      402.38     36.02 o 
  11   4   4      815.86      750.35     49.74 o 
  13   4   4      359.50      413.49     49.32 o 
  -7   5   4      110.95      126.51     35.24 o 
  -6   5   4      275.94      255.64     25.53 o 
  -5   5   4      167.27      172.35     27.66 o 
  -4   5   4      162.80      148.32     17.09 o 
  -3   5   4     1068.06     1056.24     27.50 o 
  -2   5   4     1197.77     1154.56     24.06 o 
  -1   5   4     2139.25     2113.47     28.22 o 
   0   5   4      329.50      335.04     11.98 o 
   1   5   4     3090.17     3011.63     62.55 o 
   2   5   4     6026.28     5827.28    141.13 o 
   3   5   4      969.52      906.89     29.33 o 
   4   5   4      601.85      646.09     18.94 o 
   5   5   4      939.03      870.90     25.84 o 
   6   5   4     2716.18     2665.46     42.74 o 
   7   5   4     1613.93     1625.97     37.22 o 
   8   5   4      115.96       98.12     26.90 o 
   9   5   4      570.04      556.61     51.22 o 
  11   5   4      965.60      947.27     50.60 o 
  -7   6   4       74.44       58.51     35.21 o 
  -6   6   4       21.66       60.79     33.09 o 
  -5   6   4      295.42      304.51     37.46 o 
  -4   6   4      423.43      432.06     22.80 o 
  -3   6   4      286.19      296.89     19.09 o 
  -2   6   4      153.40      129.55     14.96 o 
  -1   6   4     1326.56     1333.74     28.76 o 
   0   6   4     2839.24     2795.30     37.48 o 
   1   6   4     2953.44     2855.34     34.69 o 
   2   6   4     1364.18     1365.64     23.63 o 
   3   6   4      983.33      975.94     38.73 o 
   4   6   4     1177.59     1165.78     47.55 o 
   5   6   4      769.50      773.89     26.18 o 
   6   6   4      530.24      536.09     24.43 o 
   7   6   4      577.98      574.33     25.17 o 
   8   6   4      205.99      201.18     20.00 o 
   9   6   4      944.60      861.25     58.32 o 
  10   6   4      711.66      655.28     52.82 o 
  -6   7   4       56.64       70.36     33.80 o 
  -5   7   4      147.88      148.07     36.75 o 
  -4   7   4      266.14      300.85     36.91 o 
  -3   7   4      513.63      475.93     40.74 o 
  -2   7   4      146.65      152.45     20.40 o 
  -1   7   4      527.26      527.63     21.57 o 
   0   7   4     2182.09     2156.56     36.41 o 
   1   7   4     1168.86     1175.40     31.81 o 
   2   7   4      688.04      688.17     23.53 o 
   3   7   4      843.67      827.54     24.66 o 
   4   7   4     1500.59     1527.72     32.37 o 
   5   7   4     1995.91     1947.16     59.18 o 
   6   7   4       72.93       79.35     13.75 o 
   7   7   4      113.79      105.84     16.89 o 
   8   7   4      372.80      347.53     23.97 o 
   9   7   4      793.42      788.34     57.33 o 
  10   7   4      661.41      570.33     54.73 o 
  11   7   4      348.59      226.92     52.33 o 
  -5   8   4       45.93       77.42     36.27 o 
  -4   8   4       47.50       45.42     34.04 o 
  -3   8   4      191.12      194.76     39.08 o 
  -2   8   4      484.44      461.16     40.74 o 
  -1   8   4      754.56      794.54     47.82 o 
   0   8   4      703.34      743.08     44.14 o 
   1   8   4     1046.02     1029.56     33.18 o 
   2   8   4     1043.87     1040.06     49.30 o 
   3   8   4      283.57      265.34     18.66 o 
   4   8   4      586.97      585.96     24.43 o 
   5   8   4      829.31      868.04     43.30 o 
   6   8   4      211.18      215.33     40.36 o 
   7   8   4      213.69      192.07     26.59 o 
   8   8   4      324.88      314.82     25.24 o 
   9   8   4      874.05      890.88     35.90 o 
  10   8   4      647.35      547.70     55.10 o 
  11   8   4      130.19       29.07     53.09 o 
  -4   9   4      106.82       81.71     35.89 o 
  -3   9   4       31.28       33.37     35.56 o 
  -2   9   4      266.23      243.25     37.18 o 
  -1   9   4      639.02      613.70     45.97 o 
   0   9   4      398.27      390.85     39.05 o 
   1   9   4      324.80      327.41     37.68 o 
   2   9   4      549.95      589.87     41.74 o 
   3   9   4     1117.17     1166.48     50.78 o 
   4   9   4      682.48      627.54     39.03 o 
   5   9   4       48.00       39.04     23.36 o 
   6   9   4      167.35      146.31     20.64 o 
   7   9   4      222.58      241.88     22.04 o 
   8   9   4      444.84      423.48     34.59 o 
   9   9   4      437.10      411.77     51.24 o 
  10   9   4      280.40      264.65     27.64 o 
  -3  10   4       71.40       66.85     35.79 o 
  -2  10   4      143.36      154.70     37.90 o 
  -1  10   4      333.07      351.96     42.56 o 
   0  10   4      414.97      461.51     46.85 o 
   1  10   4      219.92      211.26     38.73 o 
   2  10   4      240.81      271.42     38.77 o 
   3  10   4      486.61      506.66     41.80 o 
   4  10   4      615.38      628.86     44.13 o 
   5  10   4       30.91       29.41     25.48 o 
   6  10   4       73.68       93.54     27.22 o 
   7  10   4      328.58      320.73     33.97 o 
   8  10   4      583.56      577.19     41.38 o 
   9  10   4      156.57      218.45     33.97 o 
  10  10   4       73.95       66.02     29.34 o 
  -1  11   4       69.87       71.53     33.56 o 
   0  11   4      120.04      106.16     35.32 o 
   1  11   4      314.32      345.14     43.49 o 
   2  11   4      538.01      566.67     47.58 o 
   3  11   4       70.80       56.56     31.48 o 
   4  11   4      118.73       92.43     31.89 o 
   5  11   4       93.89       70.16     29.64 o 
   6  11   4      282.51      334.61     39.23 o 
   7  11   4      134.52      150.67     30.79 o 
   8  11   4      124.17      111.82     31.40 o 
   9  11   4      194.41      207.34     35.52 o 
  10  11   4      182.65      202.29     33.91 o 
   0  12   4       88.52      116.52     37.61 o 
   1  12   4       91.82      100.25     41.67 o 
   2  12   4      335.88      316.67     44.64 o 
   3  12   4       74.17       83.41     32.77 o 
   4  12   4       89.48       96.58     34.61 o 
   5  12   4       31.09       29.83     30.06 o 
   6  12   4      130.20      186.30     36.82 o 
   7  12   4      197.18      184.94     39.23 o 
   8  12   4       59.53       36.06     31.35 o 
   9  12   4       68.80       79.63     29.75 o 
  10  12   4      236.75      218.09     37.74 o 
  11  12   4      196.31      201.83     35.60 o 
   3  13   4       46.55       71.55     36.14 o 
   4  13   4      110.75       98.89     43.81 o 
   5  13   4       48.61       24.78     34.40 o 
   6  13   4       74.74       84.00     34.53 o 
   7  13   4      101.53      114.68     37.61 o 
   8  13   4       20.43       13.51     28.41 o 
   9  13   4       78.27       58.37     31.60 o 
  10  13   4      171.74      168.91     37.39 o 
  -7 -12   5      215.10      174.76     33.23 o 
  -6 -12   5      205.69      200.02     35.45 o 
  -5 -12   5      148.08      124.98     32.03 o 
  -4 -12   5       97.54       80.42     35.05 o 
  -3 -12   5       69.83      103.57     36.32 o 
  -2 -12   5      331.32      415.28     47.40 o 
  -1 -12   5       65.49       72.76     37.12 o 
   0 -12   5       28.34       61.09     40.54 o 
  -8 -11   5      281.41      159.33     38.27 o 
  -7 -11   5      301.10      311.27     34.53 o 
  -6 -11   5      170.05      137.62     30.05 o 
  -5 -11   5      307.21      292.76     38.09 o 
  -4 -11   5      295.25      317.65     38.46 o 
  -3 -11   5      131.54      138.63     33.42 o 
  -2 -11   5      199.37      166.78     37.94 o 
  -1 -11   5       38.25       58.68     32.51 o 
   0 -11   5      146.62      180.36     37.78 o 
   1 -11   5       28.30        6.91     32.61 o 
   2 -11   5      104.68       25.88     39.99 o 
  -9 -10   5      105.92       45.00     33.85 o 
  -8 -10   5      352.26      347.40     43.14 o 
  -7 -10   5      403.10      396.58     29.05 o 
  -6 -10   5      231.78      220.48     22.75 o 
  -5 -10   5      163.37      168.49     30.52 o 
  -4 -10   5      665.59      696.90     59.12 o 
  -3 -10   5      516.89      561.43     36.89 o 
  -2 -10   5      240.54      251.50     30.17 o 
  -1 -10   5        9.58       17.70     28.95 o 
   0 -10   5      217.20      207.31     35.81 o 
   1 -10   5      263.02      323.19     41.10 o 
   2 -10   5       85.04       99.97     38.05 o 
   3 -10   5       60.40       38.76     23.43 o 
   4 -10   5      147.47       96.34     28.31 o 
 -10  -9   5       97.89      119.88     41.40 o 
  -9  -9   5      348.10      392.25     52.18 o 
  -8  -9   5      298.31      308.13     43.73 o 
  -7  -9   5      354.56      378.69     26.53 o 
  -6  -9   5      427.07      474.86     25.54 o 
  -5  -9   5      525.81      533.76     30.38 o 
  -4  -9   5      823.44      793.46     27.95 o 
  -3  -9   5      270.53      284.38     25.75 o 
  -2  -9   5      316.80      343.17     28.37 o 
  -1  -9   5       92.56       85.18     23.50 o 
   0  -9   5      199.87      223.70     22.60 o 
   1  -9   5      351.85      365.65     28.12 o 
   2  -9   5      272.73      277.89     28.49 o 
   3  -9   5      145.33      152.09     25.98 o 
   4  -9   5      126.78      112.50     47.84 o 
   5  -9   5      250.46      247.48     34.22 o 
 -10  -8   5      195.40      199.48     45.12 o 
  -9  -8   5      403.34      436.14     50.24 o 
  -8  -8   5      290.87      308.76     24.41 o 
  -7  -8   5      273.19      250.64     24.21 o 
  -6  -8   5      717.94      672.18     26.65 o 
  -5  -8   5     1287.17     1318.73     34.72 o 
  -4  -8   5      883.84      884.98     27.73 o 
  -3  -8   5      172.14      194.71     30.95 o 
  -2  -8   5      309.20      280.37     23.82 o 
  -1  -8   5      527.96      542.03     51.43 o 
   0  -8   5      259.86      271.01     21.86 o 
   1  -8   5      227.88      231.00     17.21 o 
   2  -8   5      269.27      306.01     19.33 o 
   3  -8   5      479.55      465.07     23.74 o 
   4  -8   5      398.98      384.66     28.01 o 
   5  -8   5      179.68      178.06     26.06 o 
   6  -8   5      329.20      376.01     45.61 o 
 -10  -7   5      206.30      242.52     43.21 o 
  -9  -7   5      324.92      277.43     47.32 o 
  -8  -7   5      399.69      413.19     24.09 o 
  -7  -7   5      571.17      590.43     25.90 o 
  -6  -7   5      702.42      729.78     26.78 o 
  -5  -7   5     1479.73     1475.18     33.79 o 
  -4  -7   5     1382.03     1430.92     39.72 o 
  -3  -7   5      332.56      365.34     23.83 o 
  -2  -7   5      128.59      125.55     18.36 o 
  -1  -7   5      665.69      711.68     30.06 o 
   0  -7   5      949.47      954.19     22.58 o 
   1  -7   5      358.74      370.05     17.62 o 
   2  -7   5       32.57       15.39     12.32 o 
   3  -7   5      646.60      658.33     24.17 o 
   4  -7   5     1241.46     1260.27     32.73 o 
   5  -7   5      527.78      509.40     30.12 o 
   6  -7   5      197.11      160.99     36.62 o 
   7  -7   5      143.45      115.70     39.42 o 
 -11  -6   5      188.37      233.84     51.48 o 
 -10  -6   5      315.76      336.73     49.15 o 
  -9  -6   5      187.81      129.17     37.14 o 
  -8  -6   5      254.97      269.82     20.59 o 
  -7  -6   5     1186.56     1200.86     33.11 o 
  -6  -6   5     1530.91     1561.60     34.62 o 
  -5  -6   5     1420.13     1414.30     52.51 o 
  -4  -6   5      255.06      248.99     19.97 o 
  -3  -6   5     1031.20      998.55     31.69 o 
  -2  -6   5     1117.83     1138.38     33.03 o 
  -1  -6   5      425.85      428.39     23.09 o 
   0  -6   5      593.32      602.62     17.29 o 
   1  -6   5      568.88      563.46     17.87 o 
   2  -6   5      618.48      638.94     20.34 o 
   3  -6   5      742.03      719.82     24.92 o 
   4  -6   5      655.81      646.34     23.01 o 
   5  -6   5     1054.32     1070.49     29.92 o 
   6  -6   5      329.59      288.19     32.34 o 
   7  -6   5      225.63      230.71     40.53 o 
   8  -6   5      311.75      393.96     51.66 o 
 -11  -5   5      155.13      145.87     40.15 o 
 -10  -5   5      219.36      263.98     43.90 o 
  -9  -5   5      329.24      350.69     46.17 o 
  -8  -5   5      242.79      236.25     19.48 o 
  -7  -5   5     1379.21     1405.53     33.88 o 
  -6  -5   5     2108.58     2120.09     52.56 o 
  -5  -5   5     1768.51     1783.44     70.72 o 
  -4  -5   5      217.68      230.86     22.73 o 
  -3  -5   5      761.36      734.39     36.59 o 
  -2  -5   5     1940.58     1958.07     52.67 o 
  -1  -5   5     1498.51     1531.86     34.48 o 
   0  -5   5       34.14       38.75      8.24 o 
   1  -5   5      111.17      111.56     10.66 o 
   2  -5   5     2580.77     2525.71     32.76 o 
   3  -5   5     2696.93     2666.23     55.89 o 
   4  -5   5      549.00      542.91     20.00 o 
   5  -5   5      689.38      716.59     23.09 o 
   6  -5   5      745.60      757.29     39.26 o 
   7  -5   5      809.21      822.47     54.38 o 
   8  -5   5      116.08      135.57     41.76 o 
   9  -5   5       77.29      103.58     42.67 o 
 -11  -4   5      119.69      113.78     36.28 o 
 -10  -4   5       73.89       73.62     33.55 o 
  -9  -4   5      368.38      331.25     41.76 o 
  -8  -4   5      767.35      760.45     28.29 o 
  -7  -4   5     2046.47     2018.45     39.87 o 
  -6  -4   5      474.88      513.07     26.73 o 
  -5  -4   5     1185.40     1218.44     33.74 o 
  -4  -4   5     2004.72     2018.25     40.42 o 
  -3  -4   5     1149.78     1165.24     29.77 o 
  -2  -4   5     1307.66     1310.12     31.60 o 
  -1  -4   5      671.09      686.82     37.98 o 
   0  -4   5      745.24      759.50     15.04 o 
   1  -4   5     1331.00     1356.63     21.03 o 
   2  -4   5      353.11      357.67     13.78 o 
   3  -4   5     2888.42     2896.07     39.78 o 
   4  -4   5     1495.37     1490.69     26.59 o 
   5  -4   5      853.74      832.69     22.37 o 
   6  -4   5      851.18      969.21     34.59 o 
   7  -4   5     1219.06     1292.52     70.63 o 
   8  -4   5      564.26      689.16     53.43 o 
   9  -4   5       93.44      158.06     44.56 o 
  10  -4   5       29.42       60.03     38.13 o 
 -11  -3   5      124.51      118.68     35.72 o 
 -10  -3   5      111.62      111.37     35.60 o 
  -9  -3   5      336.15      332.03     49.04 o 
  -8  -3   5      859.22      867.90     33.82 o 
  -7  -3   5     2246.80     2235.87     60.31 o 
  -6  -3   5      698.64      685.59     23.21 o 
  -5  -3   5      912.88      891.63     28.81 o 
  -4  -3   5     1547.03     1576.70     34.55 o 
  -3  -3   5     2376.20     2325.16     38.99 o 
  -2  -3   5     1448.96     1429.66     29.72 o 
  -1  -3   5       34.52       26.46      9.39 o 
   0  -3   5      855.81      825.83     13.47 o 
   1  -3   5     4108.29     4079.45     31.47 o 
   2  -3   5     1675.65     1623.15     21.93 o 
   3  -3   5     2829.98     2832.70     43.51 o 
   4  -3   5      719.26      741.08     17.96 o 
   5  -3   5     2454.42     2465.30     39.20 o 
   6  -3   5     1370.44     1411.62     49.40 o 
   7  -3   5      432.83      431.61     30.32 o 
   8  -3   5      625.12      596.41     32.53 o 
   9  -3   5      242.00      275.21     44.99 o 
  10  -3   5      103.79      126.50     43.77 o 
 -10  -2   5      149.14      166.73     34.61 o 
  -9  -2   5      593.08      670.25     49.74 o 
  -8  -2   5      614.52      599.83     26.89 o 
  -7  -2   5     1019.00     1016.53     29.75 o 
  -6  -2   5     1370.16     1354.40     62.38 o 
  -5  -2   5     1190.35     1181.28     32.51 o 
  -4  -2   5     1672.69     1659.11     36.94 o 
  -3  -2   5     2400.86     2372.73     47.36 o 
  -2  -2   5     1221.45     1211.25     26.40 o 
  -1  -2   5      359.07      359.76     15.38 o 
   0  -2   5      204.93      207.15      8.33 o 
   1  -2   5     3948.33     3901.64     26.78 o 
   2  -2   5     3090.44     3108.88     29.13 o 
   3  -2   5     1494.48     1479.55     20.20 o 
   4  -2   5      960.49      975.99     18.20 o 
   5  -2   5     3996.42     4055.12     61.40 o 
   6  -2   5     3587.41     3636.60     53.91 o 
   7  -2   5      650.91      651.32     28.72 o 
   8  -2   5      124.67      116.42     20.65 o 
   9  -2   5      270.07      285.97     29.43 o 
  10  -2   5      404.00      407.37     51.74 o 
  11  -2   5      165.69      233.27     43.05 o 
  -9  -1   5      863.37      862.31     51.83 o 
  -8  -1   5      722.01      715.56     28.51 o 
  -7  -1   5      490.65      467.91     22.25 o 
  -6  -1   5      754.43      763.93     24.84 o 
  -5  -1   5     2273.32     2236.11     44.46 o 
  -4  -1   5     3345.42     3184.57     48.23 o 
  -3  -1   5      219.64      254.17     15.59 o 
  -2  -1   5      132.28      138.42     11.77 o 
  -1  -1   5     2873.23     2853.56     35.51 o 
   0  -1   5     2078.98     1999.19     28.27 o 
   1  -1   5     3262.63     3398.89     69.40 o 
   2  -1   5      986.59      944.90     23.76 o 
   3  -1   5     3205.12     3167.23     31.43 o 
   4  -1   5     3918.74     3857.96     38.54 o 
   5  -1   5     1902.14     1891.51     35.37 o 
   6  -1   5     2299.68     2316.99     96.02 o 
   7  -1   5     1129.37     1091.76     32.94 o 
   8  -1   5      468.41      491.59     27.79 o 
   9  -1   5      406.49      370.01     27.78 o 
  10  -1   5      274.60      310.78     42.94 o 
  11  -1   5      283.86      322.09     50.32 o 
  -8   0   5      611.07      623.00     35.81 o 
  -7   0   5      794.00      788.80     25.10 o 
  -6   0   5      816.52      822.59     25.94 o 
  -5   0   5     1852.39     1833.95     42.04 o 
  -4   0   5     2066.65     2026.26     37.18 o 
  -3   0   5      706.50      702.53     15.91 o 
  -2   0   5      228.66      244.10      8.77 o 
  -1   0   5      955.58      956.62     12.79 o 
   0   0   5     4324.17     4213.92     68.77 o 
   1   0   5     2246.17     2253.14     17.30 o 
   2   0   5      304.61      308.93     14.15 o 
   3   0   5     3469.67     3560.71     29.80 o 
   4   0   5     8501.08     8258.44    278.91 o 
   5   0   5     3890.26     3707.74    146.14 o 
   6   0   5     1029.55     1014.10     40.06 o 
   7   0   5      610.39      595.55     36.31 o 
   8   0   5     1220.03     1175.14     49.71 o 
   9   0   5      781.75      833.04     34.02 o 
  10   0   5       77.35       73.51     25.16 o 
  11   0   5      148.78      160.44     39.52 o 
  12   0   5      177.23      181.09     43.04 o 
  -7   1   5      836.96      820.40     28.73 o 
  -6   1   5     1764.21     1732.49     33.08 o 
  -5   1   5     1082.49     1094.99     23.05 o 
  -4   1   5      343.41      354.41     15.35 o 
  -3   1   5      923.08      933.28     23.74 o 
  -2   1   5     1801.07     1804.76     23.59 o 
  -1   1   5      736.21      703.46     13.27 o 
   0   1   5     1425.32     1399.03     13.69 o 
   1   1   5     1711.77     1695.58     17.65 o 
   2   1   5     3937.15     4042.90     20.00 o 
   3   1   5     2260.97     2290.60     18.95 o 
   4   1   5     3875.84     3713.42     71.64 o 
   5   1   5     5090.28     5261.86     72.16 o 
   6   1   5     2121.13     1975.69    138.36 o 
   7   1   5      450.14      412.88     30.36 o 
   8   1   5      888.84      874.63     42.81 o 
   9   1   5     1069.24     1085.85     52.28 o 
  10   1   5      327.16      351.11     27.23 o 
  11   1   5       49.94       51.19     32.26 o 
  12   1   5      110.86      133.49     40.79 o 
  -7   2   5      421.21      377.82     43.34 o 
  -6   2   5     1142.27     1166.01     30.86 o 
  -5   2   5     1411.64     1429.22     24.05 o 
  -4   2   5      502.29      486.19     16.70 o 
  -3   2   5       87.60       92.77      9.59 o 
  -2   2   5     2178.08     2155.18     31.43 o 
  -1   2   5     2141.80     2110.79     21.79 o 
   0   2   5     1236.77     1247.35     17.74 o 
   1   2   5       73.31       74.19      7.90 o 
   2   2   5     3202.92     3107.38     53.51 o 
   3   2   5     9483.03     9586.20     70.86 o 
   4   2   5     3988.66     3948.57     76.05 o 
   5   2   5     1235.07     1037.27    116.03 o 
   6   2   5     1757.50     1784.88     47.20 o 
   7   2   5     2465.60     2313.33     58.10 o 
   8   2   5     1546.47     1427.99     52.66 o 
   9   2   5      108.23       96.76     27.05 o 
  10   2   5      220.44      226.93     33.51 o 
  11   2   5      197.42      229.55     90.79 o 
  12   2   5      294.80      376.66     49.86 o 
  13   2   5      234.29      229.43     48.13 o 
  -7   3   5      719.81      654.08     46.76 o 
  -6   3   5      556.36      548.91     24.58 o 
  -5   3   5      396.81      352.96     20.51 o 
  -4   3   5      895.69      903.20     25.43 o 
  -3   3   5      339.12      355.95     15.02 o 
  -2   3   5     1218.23     1205.87     21.15 o 
  -1   3   5      564.62      543.24     13.46 o 
   0   3   5     1192.86     1167.78     22.87 o 
   1   3   5     1069.92     1062.25     21.76 o 
   2   3   5     3137.61     3246.26     34.66 o 
   3   3   5     6673.19     5759.16    566.46 o 
   4   3   5     3410.81     3485.77     41.97 o 
   5   3   5     1342.23     1275.04     42.31 o 
   6   3   5     1501.64     1502.80     55.56 o 
   7   3   5     2177.69     2112.37     54.12 o 
   8   3   5     1819.30     1731.15     54.55 o 
   9   3   5       71.54       76.09     22.97 o 
  10   3   5      177.91      119.87     30.42 o 
  11   3   5      332.95      254.26     39.01 o 
  12   3   5      475.34      531.59     47.72 o 
  13   3   5      152.93      141.66     43.46 o 
  -7   4   5      641.21      564.10     44.74 o 
  -6   4   5      392.65      372.81     26.62 o 
  -5   4   5       98.67       86.35     16.64 o 
  -4   4   5      803.07      799.97     32.12 o 
  -3   4   5     1012.23     1010.35     26.15 o 
  -2   4   5     1224.01     1226.21     41.78 o 
  -1   4   5       25.04       27.89      8.81 o 
   0   4   5      386.17      386.74     10.56 o 
   1   4   5     3953.68     4016.46     45.51 o 
   2   4   5     2274.96     2235.75     32.90 o 
   3   4   5     2077.60     2173.10     62.78 o 
   4   4   5     2534.57     2619.17     53.43 o 
   5   4   5     2767.21     2715.69    123.66 o 
   6   4   5     4400.94     4376.61     68.80 o 
   7   4   5      675.02      662.64     31.55 o 
   8   4   5      722.29      736.49     42.97 o 
   9   4   5      217.90      227.64     29.84 o 
  10   4   5      204.43      195.30     31.07 o 
  11   4   5      350.13      362.36     98.90 o 
  13   4   5      210.29      247.30     47.29 o 
  -6   5   5      389.93      342.28     29.53 o 
  -5   5   5      303.90      300.37     24.96 o 
  -4   5   5      319.43      316.27     20.37 o 
  -3   5   5      223.92      226.61     17.19 o 
  -2   5   5      836.88      812.82     23.60 o 
  -1   5   5      300.80      320.41     15.64 o 
   0   5   5      415.43      422.35     14.93 o 
   1   5   5     2217.91     2164.58     30.09 o 
   2   5   5     3046.34     2953.63     78.00 o 
   3   5   5     2324.47     2400.97     35.73 o 
   4   5   5      716.31      736.92     21.59 o 
   5   5   5     1590.21     1645.01     32.04 o 
   6   5   5     4552.79     4599.07    102.48 o 
   7   5   5      612.09      582.01     25.51 o 
   8   5   5      557.98      533.94     46.22 o 
   9   5   5      169.53      156.09     26.69 o 
  10   5   5      569.01      553.74     59.00 o 
  11   5   5      547.79      518.50     64.95 o 
  -6   6   5      185.07      189.79     37.87 o 
  -5   6   5      336.38      342.42     28.91 o 
  -4   6   5      595.24      591.27     31.04 o 
  -3   6   5      162.92      175.24     22.06 o 
  -2   6   5       57.43       41.45     16.15 o 
  -1   6   5      472.16      472.12     24.50 o 
   0   6   5      750.13      801.44     21.52 o 
   1   6   5      747.25      712.08     18.59 o 
   2   6   5     1394.52     1300.66     33.65 o 
   3   6   5     1822.16     1727.83     65.93 o 
   4   6   5     2751.97     2665.92     85.16 o 
   5   6   5     1744.17     1721.81     82.73 o 
   6   6   5     1888.32     1887.50     38.06 o 
   7   6   5      769.81      770.80     28.30 o 
   8   6   5      147.81      147.35     19.48 o 
   9   6   5      123.85      145.06     32.21 o 
  11   6   5      473.17      478.64     53.65 o 
  -5   7   5       87.08       46.34     29.86 o 
  -4   7   5      391.69      408.69     41.46 o 
  -3   7   5      236.45      259.22     25.31 o 
  -2   7   5       47.96       42.05     18.65 o 
  -1   7   5      235.45      220.15     22.04 o 
   0   7   5     1027.99     1001.60     33.60 o 
   1   7   5     1709.70     1724.13     65.74 o 
   2   7   5      285.61      294.45     19.96 o 
   3   7   5      205.88      206.71     25.08 o 
   4   7   5     3012.61     2909.74     63.71 o 
   5   7   5     2320.99     2312.65     48.84 o 
   6   7   5      837.02      863.63     27.97 o 
   7   7   5      208.92      185.97     18.59 o 
   8   7   5      480.39      457.93     26.20 o 
   9   7   5     1085.34     1011.54     38.03 o 
  10   7   5      133.50       50.82     41.15 o 
  -5   8   5      199.44      209.74     39.30 o 
  -4   8   5       36.95       22.61     32.76 o 
  -3   8   5       62.97       72.73     31.16 o 
  -2   8   5      263.18      254.89     36.03 o 
  -1   8   5      168.16      190.33     32.40 o 
   0   8   5      244.27      212.20     30.49 o 
   1   8   5      507.11      541.03     39.37 o 
   2   8   5      756.61      740.74     41.33 o 
   3   8   5     1652.81     1716.11     55.73 o 
   4   8   5     1093.19     1160.91     46.88 o 
   5   8   5     1067.79     1221.45     48.12 o 
   6   8   5      617.36      622.64     36.49 o 
   7   8   5      138.77      142.31     27.04 o 
   8   8   5      341.65      302.22     23.88 o 
   9   8   5      552.94      514.20     49.71 o 
  10   8   5      204.31      187.43     43.31 o 
  -3   9   5       43.60       71.04     32.98 o 
  -2   9   5      158.60      131.93     37.62 o 
  -1   9   5      358.80      303.57     40.15 o 
   0   9   5      214.50      218.07     33.99 o 
   1   9   5       74.85       79.27     31.65 o 
   2   9   5      396.94      432.04     39.84 o 
   3   9   5     1275.73     1416.76     56.24 o 
   4   9   5      647.17      633.21     41.69 o 
   5   9   5      749.14      775.93     43.32 o 
   6   9   5      301.06      296.62     32.77 o 
   7   9   5      598.73      616.38     40.60 o 
   8   9   5      449.68      451.13     38.27 o 
   9   9   5       87.50       97.93     30.08 o 
  10   9   5       87.78      104.42     31.16 o 
  -2  10   5       29.47       18.79     34.40 o 
  -1  10   5      111.76       95.63     38.53 o 
   0  10   5      176.94      160.45     34.92 o 
   1  10   5      353.69      356.75     40.09 o 
   2  10   5      200.93      235.62     37.93 o 
   3  10   5      750.78      722.74     48.15 o 
   4  10   5      604.14      579.15     43.82 o 
   5  10   5      253.38      271.81     35.23 o 
   6  10   5      132.26      140.38     29.48 o 
   7  10   5      393.18      476.29     39.22 o 
   8  10   5      403.92      431.14     39.42 o 
   9  10   5      130.44      142.53     31.29 o 
  10  10   5       23.86        1.96     28.54 o 
  -1  11   5       45.19       59.84     39.19 o 
   0  11   5       16.33       30.67     36.52 o 
   1  11   5      292.57      282.21     42.06 o 
   2  11   5      199.66      181.51     38.63 o 
   3  11   5      427.60      477.89     45.33 o 
   4  11   5      213.04      254.58     39.60 o 
   5  11   5      256.62      321.14     40.54 o 
   6  11   5      351.20      465.21     41.74 o 
   7  11   5      175.08      202.04     33.96 o 
   8  11   5      140.87      131.92     35.02 o 
   9  11   5       54.66       92.60     31.43 o 
  10  11   5       23.03        7.53     31.25 o 
   1  12   5      167.29      177.22     44.73 o 
   2  12   5      183.74      210.32     40.80 o 
   3  12   5      230.91      259.80     44.47 o 
   4  12   5       56.84       31.88     40.81 o 
   5  12   5      146.05      186.41     35.89 o 
   6  12   5      412.00      502.16     45.83 o 
   7  12   5      129.43      137.16     37.48 o 
   8  12   5       16.00        5.41     30.18 o 
   9  12   5       51.81       48.66     33.40 o 
  10  12   5       73.79       72.68     33.74 o 
  11  12   5      207.02      143.83     36.59 o 
   4  13   5      148.15      188.67     41.32 o 
   5  13   5       98.56      114.68     36.86 o 
   6  13   5       88.35       88.32     38.39 o 
   7  13   5       80.41       76.18     38.98 o 
   8  13   5       52.75       45.87     32.83 o 
   9  13   5       44.84       58.60     31.84 o 
  -6 -12   6      132.46      161.91     35.32 o 
  -5 -12   6      119.26       93.64     33.91 o 
  -4 -12   6       30.13       40.39     34.40 o 
  -3 -12   6      316.37      292.27     42.74 o 
  -2 -12   6      121.89      168.22     39.93 o 
  -1 -12   6      145.98       80.22     39.52 o 
  -7 -11   6       70.10       59.39     27.68 o 
  -6 -11   6       70.92       83.32     30.68 o 
  -5 -11   6      158.62      177.02     34.54 o 
  -4 -11   6      238.68      268.67     37.17 o 
  -3 -11   6      404.06      423.12     42.56 o 
  -2 -11   6      169.48      196.89     38.64 o 
  -1 -11   6      372.74      409.91     43.89 o 
   0 -11   6       99.01      117.96     35.90 o 
   1 -11   6       42.82       50.99     36.74 o 
   2 -11   6       76.98      128.72     40.11 o 
  -9 -10   6       54.42      107.97     39.73 o 
  -8 -10   6      164.55      118.39     40.20 o 
  -7 -10   6      236.34      254.09     26.15 o 
  -6 -10   6       31.01       24.88     19.08 o 
  -5 -10   6      191.65      216.56     35.21 o 
  -4 -10   6      391.01      420.45     40.11 o 
  -3 -10   6      691.48      729.57     47.29 o 
  -2 -10   6      242.80      294.34     38.63 o 
  -1 -10   6      124.11      117.91     33.37 o 
   0 -10   6      358.26      410.86     42.74 o 
   1 -10   6      344.64      361.36     43.97 o 
   2 -10   6       92.04       79.36     36.83 o 
   3 -10   6       34.82       70.70     36.95 o 
  -9  -9   6       87.35       85.87     38.97 o 
  -8  -9   6      121.47       37.60     37.59 o 
  -7  -9   6       91.14       92.67     21.62 o 
  -6  -9   6      173.15      186.26     23.02 o 
  -5  -9   6      527.06      517.00     25.81 o 
  -4  -9   6      414.77      394.45     23.27 o 
  -3  -9   6      892.20      950.92     40.41 o 
  -2  -9   6      592.92      604.59     95.42 o 
  -1  -9   6      192.78      210.98     25.03 o 
   0  -9   6      280.71      284.09     28.22 o 
   1  -9   6      329.69      299.01     35.59 o 
   2  -9   6      257.02      300.70     39.74 o 
   3  -9   6       50.40       32.32     29.21 o 
   4  -9   6       28.23       21.25     20.99 o 
   5  -9   6      282.03      162.82     36.10 o 
 -10  -8   6      114.00       92.43     40.25 o 
  -9  -8   6      273.44      310.67     51.08 o 
  -8  -8   6      143.19      134.83     21.25 o 
  -7  -8   6       18.10       20.90     17.60 o 
  -6  -8   6      267.47      275.37     21.91 o 
  -5  -8   6      985.16     1007.59     32.17 o 
  -4  -8   6     1027.40      993.18     38.31 o 
  -3  -8   6      335.14      363.42     35.93 o 
  -2  -8   6      452.45      470.42     29.50 o 
  -1  -8   6     1218.26     1283.72     43.18 o 
   0  -8   6      931.04      978.37     39.23 o 
   1  -8   6       98.97      101.18     18.84 o 
   2  -8   6       99.42      114.63     20.86 o 
   3  -8   6      299.48      266.38     24.24 o 
   4  -8   6      148.69      119.29     21.55 o 
   5  -8   6      112.96      115.62     23.13 o 
   6  -8   6      129.54      116.31     33.62 o 
 -10  -7   6      168.35      163.34     43.15 o 
  -9  -7   6       80.34      114.06     38.63 o 
  -8  -7   6      111.14      122.03     32.08 o 
  -7  -7   6      162.48      146.99     19.57 o 
  -6  -7   6      564.84      555.06     31.58 o 
  -5  -7   6      778.48      811.53     47.90 o 
  -4  -7   6     1141.04     1216.36     39.52 o 
  -3  -7   6      766.87      770.41     32.55 o 
  -2  -7   6      758.09      729.93     31.80 o 
  -1  -7   6     1036.72     1101.59     47.55 o 
   0  -7   6     1161.48     1197.96     33.75 o 
   1  -7   6      342.18      347.00     21.75 o 
   2  -7   6      101.94      107.03     14.40 o 
   3  -7   6      161.33      170.10     17.26 o 
   4  -7   6      575.16      563.95     24.32 o 
   5  -7   6      260.44      228.03     24.18 o 
   6  -7   6       77.38       43.92     33.91 o 
   7  -7   6      183.19      192.83     42.84 o 
 -10  -6   6      232.64      289.90     46.05 o 
  -9  -6   6       32.00       18.87     36.59 o 
  -8  -6   6      103.94      130.41     25.61 o 
  -7  -6   6      274.10      265.09     20.41 o 
  -6  -6   6     1194.03     1172.88     32.93 o 
  -5  -6   6      632.55      671.98     72.30 o 
  -4  -6   6      756.91      749.06     30.68 o 
  -3  -6   6     1442.81     1535.61     91.89 o 
  -2  -6   6     1714.57     1691.92     41.45 o 
  -1  -6   6     1343.12     1380.07     38.34 o 
   0  -6   6      651.81      687.05     24.90 o 
   1  -6   6      445.10      455.46     16.88 o 
   2  -6   6      507.85      510.51     19.16 o 
   3  -6   6      142.61      148.83     14.83 o 
   4  -6   6      624.33      634.93     23.81 o 
   5  -6   6      387.54      369.30     21.13 o 
   6  -6   6      313.28      257.42     41.17 o 
   7  -6   6      154.88      114.40     40.10 o 
   8  -6   6      259.57      281.26     47.92 o 
 -10  -5   6      206.38      188.74     45.57 o 
  -9  -5   6       38.87       56.29     37.57 o 
  -8  -5   6      193.34      195.12     20.14 o 
  -7  -5   6      266.03      292.13     21.17 o 
  -6  -5   6     1240.77     1238.02     32.87 o 
  -5  -5   6     1112.90     1069.91     34.95 o 
  -4  -5   6      554.69      577.20     26.23 o 
  -3  -5   6     1343.29     1432.17     36.62 o 
  -2  -5   6     3641.27     3548.33     54.73 o 
  -1  -5   6     2182.97     2107.34     67.10 o 
   0  -5   6      415.71      438.43     19.01 o 
   1  -5   6       81.65       73.12      9.79 o 
   2  -5   6     1272.55     1252.56     24.51 o 
   3  -5   6      808.61      816.76     24.43 o 
   4  -5   6      256.82      262.49     16.09 o 
   5  -5   6      107.70      103.81     14.42 o 
   6  -5   6      816.88      818.36     35.79 o 
   7  -5   6      817.18      884.83     55.21 o 
   8  -5   6      351.81      354.36     49.58 o 
   9  -5   6      144.88      213.38     50.19 o 
 -10  -4   6       66.60       67.20     38.90 o 
  -9  -4   6       32.94       14.54     35.62 o 
  -8  -4   6      598.26      606.40     28.14 o 
  -7  -4   6      452.76      444.70     34.49 o 
  -6  -4   6      615.04      608.83     24.29 o 
  -5  -4   6      893.80      893.17     31.49 o 
  -4  -4   6     1313.27     1303.61     68.67 o 
  -3  -4   6     2924.53     2909.83     48.29 o 
  -2  -4   6     1969.23     2051.21     53.23 o 
  -1  -4   6     1356.36     1332.23     39.46 o 
   0  -4   6     1946.15     1906.07     37.42 o 
   1  -4   6       96.15      103.80      9.15 o 
   2  -4   6     1724.50     1757.86     25.78 o 
   3  -4   6      954.96      959.72     21.04 o 
   4  -4   6      482.74      494.40     18.45 o 
   5  -4   6      251.50      265.55     15.16 o 
   6  -4   6      344.65      346.29     25.56 o 
   7  -4   6     1225.83     1250.29     41.27 o 
   8  -4   6      723.95      721.10     53.96 o 
   9  -4   6      133.07      151.95     45.27 o 
  10  -4   6      263.17      283.11     47.60 o 
 -10  -3   6       70.76       44.87     31.14 o 
  -9  -3   6       53.01       65.29     28.62 o 
  -8  -3   6      492.27      461.53     44.61 o 
  -7  -3   6      730.11      793.29     28.28 o 
  -6  -3   6      433.40      421.33     21.13 o 
  -5  -3   6      431.78      473.74     24.62 o 
  -4  -3   6     2694.68     2691.95     47.54 o 
  -3  -3   6     5321.08     5306.64     62.50 o 
  -2  -3   6     1909.00     1903.82     36.69 o 
  -1  -3   6      251.86      236.24     15.68 o 
   0  -3   6     1702.36     1700.46     33.17 o 
   1  -3   6     1994.63     2009.65     23.00 o 
   2  -3   6     1420.53     1441.86     21.29 o 
   3  -3   6       31.10       31.85      8.34 o 
   4  -3   6      943.05      945.87     20.28 o 
   5  -3   6     2125.67     2137.43     36.42 o 
   6  -3   6      874.72      872.67     31.85 o 
   7  -3   6      766.32      744.14     33.31 o 
   8  -3   6      577.60      569.33     32.90 o 
   9  -3   6      450.61      416.24     49.82 o 
  10  -3   6      340.32      410.11     53.01 o 
 -10  -2   6      165.74      149.80     34.80 o 
  -9  -2   6      222.04      221.73     36.24 o 
  -8  -2   6      228.87      223.01     23.42 o 
  -7  -2   6      343.41      364.49     21.93 o 
  -6  -2   6      592.37      537.40     23.38 o 
  -5  -2   6     1539.10     1500.48     38.95 o 
  -4  -2   6     1846.15     1847.04     39.24 o 
  -3  -2   6     2020.14     2064.05     39.05 o 
  -2  -2   6     3956.65     3865.71     49.58 o 
  -1  -2   6     1066.36     1070.19     25.76 o 
   0  -2   6     1305.06     1332.66     27.43 o 
   1  -2   6     1915.07     1876.05     19.86 o 
   2  -2   6     1930.13     1924.58     22.12 o 
   3  -2   6      611.20      603.64     19.38 o 
   4  -2   6       37.13       37.95      7.85 o 
   5  -2   6     1186.74     1189.80     21.58 o 
   6  -2   6     2786.97     2787.39     48.47 o 
   7  -2   6     1010.82     1013.05     34.28 o 
   8  -2   6      460.93      516.59     33.09 o 
   9  -2   6      571.06      581.33     39.20 o 
  10  -2   6      817.30      934.33     62.57 o 
  11  -2   6      195.36      204.88     47.38 o 
  -9  -1   6      221.23      232.01     35.58 o 
  -8  -1   6      371.76      384.56     25.46 o 
  -7  -1   6      146.98      147.51     20.55 o 
  -6  -1   6      396.56      422.14     21.17 o 
  -5  -1   6     2590.34     2433.47     63.13 o 
  -4  -1   6     2827.50     2734.74     48.12 o 
  -3  -1   6     1684.58     1602.95    105.32 o 
  -2  -1   6     1157.01     1164.44     33.38 o 
  -1  -1   6     1756.50     1755.64     81.91 o 
   0  -1   6     3915.36     3916.71     42.97 o 
   1  -1   6      698.27      659.15     21.79 o 
   2  -1   6      302.47      303.96     11.63 o 
   3  -1   6     1532.73     1532.91     23.59 o 
   4  -1   6     1236.37     1211.39     25.35 o 
   5  -1   6     2254.53     2245.65     30.38 o 
   6  -1   6     1302.13     1314.02     32.96 o 
   7  -1   6      992.79      931.07     58.73 o 
   8  -1   6     1021.60     1037.72     37.63 o 
   9  -1   6      446.32      490.75     29.21 o 
  10  -1   6      754.13      916.43     60.20 o 
  11  -1   6      333.56      355.88     46.91 o 
  -8   0   6      217.37      217.22     23.55 o 
  -7   0   6      245.22      228.18     19.85 o 
  -6   0   6      596.15      592.49     28.02 o 
  -5   0   6     1361.45     1355.24     39.20 o 
  -4   0   6     2698.41     2664.62     72.42 o 
  -3   0   6     2291.83     2228.50     41.22 o 
  -2   0   6      487.01      495.82     19.42 o 
  -1   0   6     3227.19     3108.77     25.88 o 
   0   0   6     4089.10     4060.73     26.27 o 
   1   0   6     1356.31     1379.97     16.50 o 
   2   0   6       36.32       41.31      6.16 o 
   3   0   6      223.98      231.35     10.01 o 
   4   0   6     3443.66     3395.87     35.46 o 
   5   0   6     2931.85     2830.25     85.20 o 
   6   0   6      605.56      630.93     39.42 o 
   7   0   6     1047.06     1040.39     59.70 o 
   8   0   6     2132.70     2102.12     66.88 o 
   9   0   6     1422.55     1449.03     42.31 o 
  10   0   6      382.72      372.26     32.62 o 
  11   0   6      112.94      124.17     41.79 o 
  12   0   6      164.83      168.25     48.24 o 
  -7   1   6      423.82      417.04     30.65 o 
  -6   1   6     1213.31     1234.64     33.11 o 
  -5   1   6     1309.98     1271.07     31.10 o 
  -4   1   6      655.71      702.61     28.96 o 
  -3   1   6     1732.69     1745.37     27.04 o 
  -2   1   6     2749.83     2721.85     36.18 o 
  -1   1   6     2815.26     2727.19     26.14 o 
   0   1   6      507.24      509.12      9.84 o 
   1   1   6     1168.71     1159.80     13.76 o 
   2   1   6     1117.17     1097.30     13.13 o 
   3   1   6     1270.43     1281.44     15.32 o 
   4   1   6     2148.03     2113.60     44.31 o 
   5   1   6     1786.65     1729.96     77.45 o 
   6   1   6     1278.84     1292.78     47.50 o 
   7   1   6     1357.47     1310.00     87.27 o 
   8   1   6     1347.03     1395.72    155.15 o 
   9   1   6     1834.07     1933.99     66.30 o 
  10   1   6      489.70      474.04     35.45 o 
  11   1   6      143.69      153.89     41.70 o 
  12   1   6      184.25      215.47     43.73 o 
  -7   2   6      259.93      262.36     37.18 o 
  -6   2   6      717.84      669.52     50.75 o 
  -5   2   6     1599.12     1584.13     40.28 o 
  -4   2   6      395.90      412.98     18.43 o 
  -3   2   6     1409.01     1407.75     26.99 o 
  -2   2   6     2461.16     2361.06     29.92 o 
  -1   2   6     3333.20     3260.64     61.29 o 
   0   2   6      642.21      622.45     20.36 o 
   1   2   6       34.18       42.07      8.00 o 
   2   2   6     1785.04     1788.63     25.32 o 
   3   2   6     3032.04     2951.97     47.06 o 
   4   2   6      932.58      926.04     13.70 o 
   5   2   6     1059.34     1016.53     32.01 o 
   6   2   6     1653.87     1696.58     44.94 o 
   7   2   6     3596.04     3820.87    162.46 o 
   8   2   6     1331.88     1284.96     59.30 o 
   9   2   6      994.11      942.97    136.68 o 
  10   2   6      452.35      394.85     37.72 o 
  11   2   6      360.21      410.24     42.74 o 
  12   2   6      183.79      186.63     39.26 o 
  -7   3   6      321.98      301.29     38.25 o 
  -6   3   6      215.59      241.73     36.79 o 
  -5   3   6      882.68      842.32     37.32 o 
  -4   3   6      933.35      957.85     26.62 o 
  -3   3   6     1928.31     1948.62     33.50 o 
  -2   3   6      826.29      855.13     21.68 o 
  -1   3   6     1375.50     1387.21     29.56 o 
   0   3   6     1500.80     1417.38     71.56 o 
   1   3   6      190.71      201.86     14.45 o 
   2   3   6      709.55      732.35     21.42 o 
   3   3   6     2295.68     2321.30     30.83 o 
   4   3   6     1815.24     1759.35     41.98 o 
   5   3   6     1130.67     1100.24     21.67 o 
   6   3   6      494.38      507.85     29.91 o 
   7   3   6     4359.45     4358.95    118.07 o 
   8   3   6     2437.07     2434.33    118.77 o 
   9   3   6      515.04      510.95     37.55 o 
  10   3   6      181.61      168.85     46.49 o 
  11   3   6      525.21      355.86     58.20 o 
  12   3   6      509.47      575.73     51.28 o 
  13   3   6      116.82      110.52     41.39 o 
  -7   4   6      422.52      335.75     40.36 o 
  -6   4   6      325.93      317.52     40.15 o 
  -5   4   6      277.45      261.62     23.45 o 
  -4   4   6      426.55      476.96     26.47 o 
  -3   4   6     2357.76     2272.87     45.82 o 
  -2   4   6     1590.13     1669.48     30.69 o 
  -1   4   6      190.93      191.33     12.27 o 
   0   4   6      383.81      403.71     19.54 o 
   1   4   6     1408.62     1394.37     29.49 o 
   2   4   6     2087.52     2147.44     34.29 o 
   3   4   6      556.71      571.25     18.91 o 
   4   4   6       66.02      111.74     21.48 o 
   5   4   6     3141.33     3046.24     29.73 o 
   6   4   6     2139.72     2146.21     66.28 o 
   7   4   6     2420.78     2588.75     86.02 o 
   8   4   6     1128.05     1157.05     65.02 o 
   9   4   6      729.92      712.07     57.66 o 
  10   4   6      840.14      756.89     63.58 o 
  11   4   6      308.23      386.21     53.14 o 
  13   4   6      132.22      187.53     39.77 o 
  -6   5   6      219.96      178.82     35.18 o 
  -5   5   6      539.26      528.75     30.25 o 
  -4   5   6      557.99      588.72     29.94 o 
  -3   5   6      815.64      787.21     31.70 o 
  -2   5   6      932.73      963.93     32.48 o 
  -1   5   6      344.10      331.90     22.02 o 
   0   5   6      279.82      301.29     19.93 o 
   1   5   6      886.35      943.92     28.64 o 
   2   5   6     1303.55     1329.44     30.10 o 
   3   5   6      723.94      752.88     22.60 o 
   4   5   6      218.57      239.98     14.74 o 
   5   5   6     2366.56     2264.36     30.92 o 
   6   5   6     2732.14     2853.08     73.80 o 
   7   5   6     1970.47     2089.82     45.02 o 
   8   5   6      336.34      368.00     41.73 o 
   9   5   6      555.06      565.68     52.62 o 
  10   5   6     1334.29     1267.27     78.30 o 
  11   5   6      445.04      454.24     56.54 o 
  -5   6   6      460.42      430.46     31.24 o 
  -4   6   6      721.56      788.24     35.39 o 
  -3   6   6      330.32      353.60     26.38 o 
  -2   6   6      303.96      321.18     24.81 o 
  -1   6   6      635.77      653.03     28.75 o 
   0   6   6     1005.21      973.40     47.66 o 
   1   6   6      443.37      417.77     22.46 o 
   2   6   6       56.11       61.80     13.97 o 
   3   6   6      666.38      689.40     39.39 o 
   4   6   6      859.33      896.50     25.36 o 
   5   6   6     1355.74     1361.44     44.02 o 
   6   6   6     1940.04     2006.14     54.07 o 
   7   6   6     1308.76     1334.12     47.50 o 
   8   6   6     1209.80     1140.80     37.83 o 
   9   6   6      684.31      734.26     55.65 o 
  10   6   6      516.62      511.39     52.67 o 
  11   6   6      420.84      384.98     57.21 o 
  -5   7   6      181.73      265.53     39.09 o 
  -4   7   6      324.57      356.40     30.23 o 
  -3   7   6      446.51      444.55     30.60 o 
  -2   7   6      166.77      160.57     22.89 o 
  -1   7   6      129.44      121.67     20.70 o 
   0   7   6      739.97      747.51     30.93 o 
   1   7   6      567.78      565.34     26.94 o 
   2   7   6      169.94      165.46     19.26 o 
   3   7   6      292.76      287.86     19.87 o 
   4   7   6     1093.85     1144.59     33.52 o 
   5   7   6     1861.93     1870.99     54.55 o 
   6   7   6      722.86      736.93     37.57 o 
   7   7   6      300.58      259.92     30.08 o 
   8   7   6     1186.07     1192.28     48.83 o 
   9   7   6      974.63     1075.29     49.89 o 
  -4   8   6      147.72      142.54     39.77 o 
  -3   8   6      261.10      238.48     37.05 o 
  -2   8   6      294.61      271.98     40.18 o 
  -1   8   6      308.08      297.94     27.14 o 
   0   8   6      186.90      212.55     23.61 o 
   1   8   6       90.65      101.02     20.36 o 
   2   8   6      321.20      283.66     32.97 o 
   3   8   6       77.43       88.06     27.86 o 
   4   8   6      917.71      978.92     46.05 o 
   5   8   6     1458.19     1541.69     52.90 o 
   6   8   6      747.00      739.23     40.49 o 
   7   8   6      601.10      585.73     39.38 o 
   8   8   6      682.21      731.06     43.39 o 
   9   8   6      911.48      981.94     50.55 o 
  -3   9   6       30.19       14.77     31.85 o 
  -2   9   6      209.97      199.79     37.05 o 
  -1   9   6      341.18      375.06     44.61 o 
   0   9   6      186.16      191.94     34.89 o 
   1   9   6       15.36       26.15     31.08 o 
   2   9   6      275.01      289.45     37.94 o 
   3   9   6      638.63      633.26     43.70 o 
   4   9   6      620.65      669.92     44.64 o 
   5   9   6       53.04       60.95     25.88 o 
   6   9   6      400.35      430.01     38.82 o 
   7   9   6     1145.22     1169.77     52.08 o 
   8   9   6      804.44      899.46     48.55 o 
   9   9   6      403.86      393.02     40.67 o 
  10   9   6      167.38      210.64     34.01 o 
  -2  10   6      112.97      133.23     37.58 o 
  -1  10   6       27.53        3.92     31.45 o 
   0  10   6      182.74      177.13     37.75 o 
   1  10   6       22.81       21.09     31.44 o 
   2  10   6      124.46       87.03     35.12 o 
   3  10   6      302.39      301.32     40.37 o 
   4  10   6      386.00      421.55     39.87 o 
   5  10   6      478.28      469.41     42.15 o 
   6  10   6      285.05      327.40     36.73 o 
   7  10   6      439.84      498.08     41.67 o 
   8  10   6      742.10      757.07     49.07 o 
   9  10   6      113.81      136.76     32.26 o 
  10  10   6      100.14      117.75     34.34 o 
   0  11   6       87.86       69.93     35.31 o 
   1  11   6       69.90       98.13     40.58 o 
   2  11   6      211.23      261.31     43.92 o 
   3  11   6       63.48       69.75     33.57 o 
   4  11   6       63.40       70.43     37.36 o 
   5  11   6      330.99      377.56     40.38 o 
   6  11   6      325.26      339.38     41.66 o 
   7  11   6      448.93      490.67     44.09 o 
   8  11   6      359.01      348.03     40.28 o 
   9  11   6       72.03       83.43     32.14 o 
  10  11   6      213.56      165.86     35.90 o 
  11  11   6       40.21       60.85     32.74 o 
   2  12   6      138.39      134.07     42.59 o 
   3  12   6      140.69      126.94     42.30 o 
   4  12   6       65.44       64.63     37.53 o 
   5  12   6      116.89      153.48     41.31 o 
   6  12   6      308.75      373.77     47.36 o 
   7  12   6      254.36      251.16     41.89 o 
   8  12   6      133.38      158.82     36.93 o 
   9  12   6       31.54        5.89     33.15 o 
  10  12   6      182.21      129.10     38.46 o 
   5  13   6      130.25      107.80     41.98 o 
   6  13   6      205.61      202.66     46.73 o 
   7  13   6       91.41      107.56     42.09 o 
   8  13   6       88.02       70.66     40.73 o 
  -6 -11   7       36.40       38.16     30.98 o 
  -5 -11   7       22.86       34.83     29.35 o 
  -4 -11   7      120.46      152.15     36.39 o 
  -3 -11   7      109.05      110.15     33.73 o 
  -2 -11   7      138.20      134.72     36.50 o 
  -1 -11   7      121.86      135.67     38.42 o 
   0 -11   7      255.39      235.20     42.00 o 
   1 -11   7      203.37      201.69     44.72 o 
  -7 -10   7       60.65       42.61     21.58 o 
  -6 -10   7       83.04       68.61     23.78 o 
  -5 -10   7       38.05       20.57     29.09 o 
  -4 -10   7      226.91      243.73     37.08 o 
  -3 -10   7      376.26      414.07     42.86 o 
  -2 -10   7       85.29       87.38     30.18 o 
  -1 -10   7      169.71      224.94     36.09 o 
   0 -10   7      279.83      276.76     42.99 o 
   1 -10   7      313.93      307.37     41.09 o 
   2 -10   7      247.65      249.98     43.13 o 
   3 -10   7       52.33       39.49     38.49 o 
  -8  -9   7      131.45       93.71     38.74 o 
  -7  -9   7       90.27       54.82     23.45 o 
  -6  -9   7       99.51       98.49     22.26 o 
  -5  -9   7       72.96       67.66     22.55 o 
  -4  -9   7      233.43      201.04     22.82 o 
  -3  -9   7      277.52      241.59     28.86 o 
  -2  -9   7      307.70      322.38     31.56 o 
  -1  -9   7      423.96      451.09     33.61 o 
   0  -9   7      337.83      329.94     38.89 o 
   1  -9   7      663.01      738.93     50.26 o 
   2  -9   7      422.88      465.38     42.95 o 
   3  -9   7       53.72       64.91     31.56 o 
   4  -9   7       76.04       10.62     34.86 o 
  -9  -8   7      319.64      298.07     50.26 o 
  -8  -8   7      118.57      120.98     22.55 o 
  -7  -8   7       81.77       74.08     21.28 o 
  -6  -8   7       80.68       83.30     23.25 o 
  -5  -8   7      547.38      534.87     27.29 o 
  -4  -8   7      304.23      313.35     27.94 o 
  -3  -8   7       85.16       82.81     57.78 o 
  -2  -8   7      314.86      322.37     26.72 o 
  -1  -8   7      844.51      854.01     37.90 o 
   0  -8   7      821.96      835.18     45.34 o 
   1  -8   7      477.13      525.09     29.05 o 
   2  -8   7      326.33      331.89     46.61 o 
   3  -8   7      476.68      524.36     42.04 o 
   4  -8   7      235.49      213.02     36.39 o 
  -9  -7   7      294.03      267.71     48.42 o 
  -8  -7   7      127.58      129.75     22.44 o 
  -7  -7   7      115.83      146.02     21.86 o 
  -6  -7   7      134.40      117.08     19.39 o 
  -5  -7   7      394.72      424.90     29.42 o 
  -4  -7   7      409.65      407.37     27.73 o 
  -3  -7   7      316.13      346.03     26.24 o 
  -2  -7   7      276.00      287.58     25.51 o 
  -1  -7   7     1306.48     1328.11     41.69 o 
   0  -7   7     1707.82     1772.69     48.14 o 
   1  -7   7      703.56      722.63     29.67 o 
   2  -7   7       81.27       77.83     18.95 o 
   3  -7   7      549.29      553.92     28.82 o 
   4  -7   7      615.61      588.10     27.62 o 
   5  -7   7      213.08      183.99     23.53 o 
   6  -7   7       21.39       22.02     31.11 o 
   7  -7   7       85.80       51.84     40.76 o 
  -9  -6   7      209.36      170.57     42.51 o 
  -8  -6   7       33.56        6.78     18.00 o 
  -7  -6   7      422.01      430.45     47.32 o 
  -6  -6   7      611.71      623.07     27.62 o 
  -5  -6   7      126.58      131.96     20.29 o 
  -4  -6   7       84.93       95.94     19.38 o 
  -3  -6   7      596.29      569.89     28.65 o 
  -2  -6   7     1595.71     1624.92     43.07 o 
  -1  -6   7     1442.20     1503.47     40.81 o 
   0  -6   7      464.65      453.29     26.18 o 
   1  -6   7     1645.27     1600.79     37.49 o 
   2  -6   7      965.24      936.79     30.85 o 
   3  -6   7      569.41      579.81     21.79 o 
   4  -6   7      198.17      188.86     16.82 o 
   5  -6   7      352.73      313.91     21.69 o 
   6  -6   7      173.97      171.45     37.50 o 
   7  -6   7       70.30       27.62     32.74 o 
   8  -6   7      126.43       93.31     42.34 o 
  -9  -5   7      269.20      329.08     50.80 o 
  -8  -5   7      116.95      109.97     20.00 o 
  -7  -5   7      285.40      282.31     21.84 o 
  -6  -5   7      457.59      486.80     35.33 o 
  -5  -5   7      277.31      279.22     23.96 o 
  -4  -5   7      179.92      191.42     21.13 o 
  -3  -5   7      564.42      594.08     65.44 o 
  -2  -5   7     1660.09     1713.94     41.45 o 
  -1  -5   7     3017.90     2950.69     79.66 o 
   0  -5   7      551.63      563.44     25.50 o 
   1  -5   7      981.97      970.26     38.77 o 
   2  -5   7     1440.77     1422.42     34.02 o 
   3  -5   7     1650.73     1671.13     29.88 o 
   4  -5   7      339.54      308.81     16.98 o 
   5  -5   7       38.83       40.07     13.60 o 
   6  -5   7      266.24      282.25     39.69 o 
   7  -5   7      422.09      445.73     43.55 o 
   8  -5   7      110.19       63.96     38.81 o 
   9  -5   7      173.82      152.88     42.25 o 
  -9  -4   7      228.45      249.10     41.33 o 
  -8  -4   7      357.21      373.63     27.29 o 
  -7  -4   7      373.91      374.55     26.09 o 
  -6  -4   7      158.03      158.62     20.86 o 
  -5  -4   7      131.21      139.96     19.29 o 
  -4  -4   7      743.34      729.40     48.72 o 
  -3  -4   7     1317.43     1332.72     46.40 o 
  -2  -4   7     1089.01     1034.71     31.36 o 
  -1  -4   7     2671.53     2520.58     61.22 o 
   0  -4   7     1042.56     1005.43     30.31 o 
   1  -4   7     2106.33     2113.25     36.02 o 
   2  -4   7     1228.59     1201.25     22.50 o 
   3  -4   7     1254.82     1227.34     24.27 o 
   4  -4   7      941.68      962.50     23.19 o 
   5  -4   7       54.12       66.09     12.38 o 
   6  -4   7      282.31      298.73     24.86 o 
   7  -4   7      654.77      687.27     33.87 o 
   8  -4   7      244.98      319.93     42.98 o 
   9  -4   7      177.87      160.04     42.67 o 
  -9  -3   7      148.16      105.66     36.43 o 
  -8  -3   7      410.75      432.07     28.61 o 
  -7  -3   7      460.73      419.63     27.46 o 
  -6  -3   7      134.97      137.03     38.39 o 
  -5  -3   7       49.80       71.89     16.41 o 
  -4  -3   7      621.64      692.21     28.42 o 
  -3  -3   7     2922.96     3062.67     51.29 o 
  -2  -3   7     1492.96     1477.85     86.01 o 
  -1  -3   7      862.76      872.52     26.92 o 
   0  -3   7     1919.92     1806.11     50.48 o 
   1  -3   7     4793.13     4746.63     60.81 o 
   2  -3   7     2209.33     2198.38     26.77 o 
   3  -3   7      355.98      347.89     13.47 o 
   4  -3   7      272.11      274.45     13.40 o 
   5  -3   7      658.56      667.55     20.52 o 
   6  -3   7      608.75      575.16     28.71 o 
   7  -3   7      254.54      288.82     25.51 o 
   8  -3   7      254.03      229.26     27.24 o 
   9  -3   7      579.53      583.78     49.67 o 
  10  -3   7      218.28      244.63     48.48 o 
  -9  -2   7      328.06      321.91     43.30 o 
  -8  -2   7      276.22      247.81     26.16 o 
  -7  -2   7      104.47      147.80     21.15 o 
  -6  -2   7      249.67      230.40     22.93 o 
  -5  -2   7      431.57      397.77     24.39 o 
  -4  -2   7      725.10      720.91     28.83 o 
  -3  -2   7     1826.67     1797.36     47.89 o 
  -2  -2   7     1239.50     1254.42     34.53 o 
  -1  -2   7     1691.71     1701.40     68.94 o 
   0  -2   7     2326.57     2282.96     38.35 o 
   1  -2   7     3191.10     3154.71     43.52 o 
   2  -2   7     3920.66     3834.17     40.29 o 
   3  -2   7      344.60      341.06     12.27 o 
   4  -2   7      343.74      346.38     12.88 o 
   5  -2   7     1410.60     1395.39     23.76 o 
   6  -2   7      730.42      745.52     28.41 o 
   7  -2   7      317.89      330.30     24.64 o 
   8  -2   7       46.07       37.55     22.59 o 
   9  -2   7      501.69      483.52     95.55 o 
  10  -2   7      752.08      786.99     62.43 o 
  11  -2   7      286.31      314.86     49.99 o 
  -8  -1   7      220.24      208.61     24.75 o 
  -7  -1   7       33.19       32.92     18.72 o 
  -6  -1   7      136.70      131.70     20.73 o 
  -5  -1   7      774.84      755.70     41.24 o 
  -4  -1   7     1601.90     1609.54     89.36 o 
  -3  -1   7      399.52      390.74     21.07 o 
  -2  -1   7     1007.15      984.53     27.49 o 
  -1  -1   7     4668.02     4511.88     76.99 o 
   0  -1   7     4454.76     4351.02     48.95 o 
   1  -1   7     1831.37     1809.89     42.55 o 
   2  -1   7     1110.62     1066.96     21.34 o 
   3  -1   7     1162.21     1196.20     22.39 o 
   4  -1   7     1455.32     1380.29     24.61 o 
   5  -1   7      300.23      322.92     13.79 o 
   6  -1   7      605.75      617.44     34.70 o 
   7  -1   7     1063.75     1091.80     34.39 o 
   8  -1   7      363.61      362.26     27.50 o 
   9  -1   7      464.59      461.14     37.70 o 
  10  -1   7      561.79      662.23     52.74 o 
  11  -1   7      394.88      368.13     48.98 o 
  -8   0   7      180.97      163.80     34.05 o 
  -7   0   7      220.51      219.67     25.04 o 
  -6   0   7      180.76      177.81     22.21 o 
  -5   0   7      329.11      353.34     33.83 o 
  -4   0   7     1306.95     1236.60     48.72 o 
  -3   0   7      714.24      697.48     35.19 o 
  -2   0   7     1311.88     1280.41     36.30 o 
  -1   0   7     1654.56     1657.85     75.06 o 
   0   0   7     5693.05     5218.80    192.06 o 
   1   0   7     4488.61     4443.01     44.98 o 
   2   0   7      376.72      401.03     26.83 o 
   3   0   7      969.21      988.96     18.96 o 
   4   0   7     2572.47     2512.79     69.27 o 
   5   0   7     1261.75     1227.85     22.87 o 
   6   0   7      136.98      144.38     20.96 o 
   7   0   7       27.53       49.53     26.74 o 
   8   0   7     1328.72     1317.10    102.88 o 
   9   0   7     1358.27     1426.37     43.14 o 
  10   0   7      476.96      522.16     49.25 o 
  11   0   7      284.43      349.69     50.24 o 
  12   0   7      328.70      344.16     54.04 o 
  -7   1   7       78.39       85.69     33.41 o 
  -6   1   7      698.41      688.03     27.87 o 
  -5   1   7      315.53      311.74     25.64 o 
  -4   1   7      326.45      369.63     32.92 o 
  -3   1   7      800.30      774.68     39.76 o 
  -2   1   7     2741.32     2619.89     61.78 o 
  -1   1   7     3111.24     2990.53     39.14 o 
   0   1   7     2370.98     2447.14     59.74 o 
   1   1   7     1497.12     1453.84     17.97 o 
   2   1   7     1855.83     1814.17     26.39 o 
   3   1   7     1340.49     1293.57     18.87 o 
   4   1   7     1249.42     1250.83     27.33 o 
   5   1   7      948.11      930.32     26.34 o 
   6   1   7      753.54      768.30     31.81 o 
   7   1   7      231.36      269.90     26.16 o 
   8   1   7     1137.22     1090.37     57.78 o 
   9   1   7     1021.73      888.32     58.82 o 
  10   1   7      614.50      637.22     52.56 o 
  11   1   7      248.81      275.04     45.40 o 
  12   1   7      292.21      341.47     45.55 o 
  -7   2   7       61.09       53.86     32.37 o 
  -6   2   7      546.44      567.30     47.68 o 
  -5   2   7      247.71      234.28     36.46 o 
  -4   2   7      385.54      382.46     40.22 o 
  -3   2   7      330.67      374.05     30.29 o 
  -2   2   7     2340.63     2261.34     31.03 o 
  -1   2   7     5028.45     4898.92     67.54 o 
   0   2   7      991.09      958.22     46.37 o 
   1   2   7      856.69      916.49     20.62 o 
   2   2   7     3101.74     3092.59     36.67 o 
   3   2   7     2477.48     2430.31     31.58 o 
   4   2   7     1425.80     1425.80     19.56 o 
   5   2   7      133.45      112.94      8.05 o 
   6   2   7      671.64      677.51     27.18 o 
   7   2   7     1652.68     1720.00     51.93 o 
   8   2   7     1173.24     1296.99     72.70 o 
   9   2   7      559.50      533.87     60.90 o 
  10   2   7      583.07      637.56     70.16 o 
  12   2   7      494.52      532.37     51.04 o 
  -7   3   7      152.11      121.23     32.14 o 
  -6   3   7      144.65      177.82     36.31 o 
  -5   3   7       70.41       68.85     29.83 o 
  -4   3   7      735.32      733.65     48.54 o 
  -3   3   7     1066.70     1108.52     32.71 o 
  -2   3   7     1270.39     1200.11     37.77 o 
  -1   3   7     1769.65     1753.08     34.14 o 
   0   3   7     1690.51     1723.97     31.86 o 
   1   3   7     1732.86     1783.85     30.88 o 
   2   3   7     1624.73     1667.48     28.89 o 
   3   3   7     1177.84     1185.15     24.39 o 
   4   3   7     1808.33     1789.08     29.03 o 
   5   3   7       52.33       55.21      6.94 o 
   6   3   7      716.85      783.18     36.47 o 
   7   3   7     1175.60     1174.96     55.51 o 
   8   3   7     1126.29     1250.60     71.07 o 
   9   3   7      714.33      692.25     66.05 o 
  10   3   7      326.84      295.29     53.18 o 
  11   3   7      749.30      687.73     72.73 o 
  13   3   7      133.32       87.67     43.25 o 
  -7   4   7      122.11      126.52     33.90 o 
  -6   4   7      148.31      102.99     36.96 o 
  -5   4   7       59.76       46.01     31.10 o 
  -4   4   7      334.84      318.35     40.18 o 
  -3   4   7     1382.58     1408.19     38.56 o 
  -2   4   7     1188.01     1248.66     35.52 o 
  -1   4   7      662.62      644.59     52.16 o 
   0   4   7     1249.15     1225.70     31.07 o 
   1   4   7     2380.23     2446.31     41.25 o 
   2   4   7     2592.47     2632.64     74.76 o 
   3   4   7      182.64      203.62     15.08 o 
   4   4   7      519.78      508.38     18.67 o 
   5   4   7      535.36      514.91     24.94 o 
   6   4   7      964.57      980.59     26.28 o 
   7   4   7      928.11      900.72     46.24 o 
   8   4   7      620.54      641.35     51.99 o 
   9   4   7      892.66      929.65     70.55 o 
  10   4   7      633.48      497.07     52.59 o 
  11   4   7      734.78      456.58     66.85 o 
  -6   5   7      137.61      148.29     35.62 o 
  -5   5   7      164.86      159.41     39.31 o 
  -4   5   7      190.42      199.30     35.30 o 
  -3   5   7      685.10      742.67     49.36 o 
  -2   5   7     1100.00     1130.76     36.29 o 
  -1   5   7      967.98      994.06     33.64 o 
   0   5   7      670.96      653.19     26.79 o 
   1   5   7     1153.69     1148.41     35.50 o 
   2   5   7     2536.63     2504.76     42.48 o 
   3   5   7      378.16      391.16     20.23 o 
   4   5   7       33.30       38.13     11.72 o 
   5   5   7      523.97      538.68     21.36 o 
   6   5   7     1900.04     1941.46     52.87 o 
   7   5   7      993.72      983.75     42.54 o 
   9   5   7      596.65      652.99     58.94 o 
  10   5   7     1504.04     1463.71     86.25 o 
  -5   6   7      177.44      155.13     37.57 o 
  -4   6   7      473.46      495.04     31.35 o 
  -3   6   7      293.43      264.87     26.34 o 
  -2   6   7      171.76      151.23     21.80 o 
  -1   6   7      897.78      973.09     35.16 o 
   0   6   7     1756.41     1801.56     43.26 o 
   1   6   7     1003.72     1056.31     32.80 o 
   2   6   7      351.57      353.59     21.14 o 
   3   6   7      353.32      372.14     20.31 o 
   4   6   7      697.38      723.61     26.57 o 
   5   6   7      707.56      734.34     38.54 o 
   6   6   7      207.29      228.00     26.68 o 
   7   6   7      559.32      568.29     35.34 o 
   8   6   7      553.83      567.27     38.83 o 
  -4   7   7      266.69      193.28     42.08 o 
  -3   7   7      335.71      334.49     29.26 o 
  -2   7   7      252.78      293.92     44.01 o 
  -1   7   7      524.11      503.89     29.63 o 
   0   7   7      821.40      872.06     45.12 o 
   1   7   7      969.03      974.18     97.72 o 
   2   7   7       98.70       98.74     17.73 o 
   3   7   7      131.40      152.89     18.11 o 
   4   7   7      822.96      833.61     27.62 o 
   5   7   7      897.05      911.59     41.99 o 
   6   7   7      262.53      265.87     29.76 o 
   7   7   7      190.64      174.24     29.26 o 
   8   7   7      563.91      590.17     39.06 o 
   9   7   7     1307.36     1302.41     55.18 o 
  -3   8   7      149.66      178.03     38.36 o 
  -2   8   7      416.18      416.37     31.01 o 
  -1   8   7      546.47      586.65     33.11 o 
   0   8   7      247.69      222.52     25.43 o 
   1   8   7      606.54      656.65     32.13 o 
   2   8   7      299.30      323.71     24.83 o 
   3   8   7      354.84      361.82     24.57 o 
   4   8   7      168.72      164.40     28.17 o 
   5   8   7      180.91      195.26     29.34 o 
   6   8   7      357.97      402.30     34.56 o 
   7   8   7      189.27      201.65     31.13 o 
   8   8   7      585.99      591.51     42.03 o 
   9   8   7     1164.95     1202.13     55.55 o 
  -2   9   7      103.32      107.12     34.95 o 
  -1   9   7      516.13      515.33     48.75 o 
   0   9   7      210.95      203.80     38.24 o 
   1   9   7       84.32       67.40     33.26 o 
   2   9   7      164.07      181.08     35.39 o 
   3   9   7      500.02      541.30     42.82 o 
   4   9   7      367.18      371.79     38.87 o 
   5   9   7      142.22      166.69     29.59 o 
   6   9   7       80.36       91.78     26.08 o 
   7   9   7      398.05      435.57     38.99 o 
   8   9   7      516.54      540.90     43.88 o 
   9   9   7      445.45      408.88     42.49 o 
  10   9   7      185.92      177.42     33.61 o 
  -1  10   7      301.82      357.19     47.47 o 
   0  10   7      138.10       88.65     39.22 o 
   1  10   7      168.69      159.82     37.31 o 
   2  10   7      134.88      187.70     36.14 o 
   3  10   7       96.02       76.98     31.91 o 
   4  10   7      228.62      245.80     37.52 o 
   5  10   7       21.17       44.42     31.01 o 
   6  10   7       56.04       47.49     32.96 o 
   7  10   7      843.78      933.63     52.54 o 
   8  10   7      364.62      403.65     39.83 o 
   9  10   7      369.45      344.34     41.36 o 
  10  10   7       76.42      103.44     33.69 o 
   1  11   7      203.15      182.94     43.67 o 
   2  11   7      209.45      296.07     43.88 o 
   3  11   7       69.02       60.59     37.27 o 
   4  11   7       51.61       42.30     33.19 o 
   5  11   7       92.53       65.21     30.77 o 
   6  11   7      180.49      214.31     37.91 o 
   7  11   7      167.61      250.07     39.47 o 
   8  11   7       74.41       89.79     38.03 o 
   9  11   7      369.84      316.42     43.51 o 
  10  11   7      153.46      163.32     36.47 o 
  11  11   7      262.46      208.66     41.09 o 
   3  12   7       54.24       57.98     35.84 o 
   4  12   7       12.91      -11.91     33.77 o 
   5  12   7       88.43       87.75     38.78 o 
   6  12   7      152.48      158.34     43.01 o 
   7  12   7      250.93      328.74     47.77 o 
   8  12   7       77.49       52.21     39.21 o 
   9  12   7       74.76       70.74     34.18 o 
  10  12   7      191.93      189.26     40.60 o 
  -4 -11   8      152.53      161.82     39.87 o 
  -3 -11   8       80.86       75.86     35.61 o 
  -2 -11   8       42.07       25.17     37.14 o 
  -1 -11   8       82.31       87.58     38.35 o 
  -6 -10   8       62.54       50.62     23.43 o 
  -5 -10   8       55.44       48.81     30.34 o 
  -4 -10   8      272.54      260.00     38.98 o 
  -3 -10   8      174.06      202.70     38.06 o 
  -2 -10   8      101.63      102.08     32.99 o 
  -1 -10   8       13.88        3.50     32.11 o 
   0 -10   8      148.81      138.17     33.01 o 
   1 -10   8      457.75      514.26     48.95 o 
   2 -10   8       61.19       60.35     33.16 o 
  -7  -9   8      142.64      140.69     33.87 o 
  -6  -9   8      235.11      219.58     34.41 o 
  -5  -9   8      384.27      385.46     30.00 o 
  -4  -9   8      149.93      172.09     22.46 o 
  -3  -9   8       95.23      125.61     33.24 o 
  -2  -9   8      125.54      115.94     30.29 o 
  -1  -9   8       63.27       59.05     29.65 o 
   0  -9   8      197.35      204.19     36.77 o 
   1  -9   8      240.77      229.77     36.32 o 
   2  -9   8      383.14      386.24     44.59 o 
   3  -9   8      273.32      259.89     37.65 o 
  -8  -8   8      288.03      309.96     27.55 o 
  -7  -8   8       89.61       85.36     23.57 o 
  -6  -8   8      320.78      316.56     27.50 o 
  -5  -8   8      444.97      465.05     30.58 o 
  -4  -8   8      335.36      347.34     29.25 o 
  -3  -8   8       84.19       84.57     24.41 o 
  -2  -8   8       68.89       55.68     22.21 o 
  -1  -8   8      386.51      385.64     60.00 o 
   0  -8   8      487.01      453.30     49.97 o 
   1  -8   8      114.54      117.27     25.55 o 
   2  -8   8      301.35      299.21     36.34 o 
   3  -8   8      338.62      299.58     36.19 o 
   4  -8   8      410.71      374.91     40.42 o 
  -8  -7   8      254.87      261.48     26.04 o 
  -7  -7   8      401.61      448.64     35.38 o 
  -6  -7   8      393.78      389.83     30.71 o 
  -5  -7   8      377.94      373.20     34.63 o 
  -4  -7   8      387.36      380.14     30.28 o 
  -3  -7   8       44.44       32.78     20.02 o 
  -2  -7   8      162.13      192.34     23.60 o 
  -1  -7   8      275.49      271.98     31.67 o 
   0  -7   8      894.48      965.02     39.00 o 
   1  -7   8      429.90      403.41     28.70 o 
   2  -7   8      300.14      296.89     24.14 o 
   3  -7   8      468.68      452.30     27.81 o 
   4  -7   8      878.79      806.17     47.78 o 
  -8  -6   8      198.30      215.17     46.65 o 
  -7  -6   8      527.79      573.90     33.82 o 
  -6  -6   8      670.35      680.63     47.74 o 
  -5  -6   8      464.38      497.22     42.57 o 
  -4  -6   8       97.65       97.00     47.50 o 
  -3  -6   8      152.74      132.56     21.58 o 
  -2  -6   8      907.66      926.44     35.44 o 
  -1  -6   8      165.23      151.83     20.15 o 
   0  -6   8      554.05      585.97     30.48 o 
   1  -6   8      394.30      410.04     51.65 o 
   2  -6   8      801.47      785.78     30.05 o 
   3  -6   8      932.46      943.57     32.69 o 
   4  -6   8      676.79      689.71     38.28 o 
   5  -6   8      569.01      569.70     43.90 o 
   6  -6   8      302.50      258.86     39.09 o 
   7  -6   8       71.90       97.52     35.87 o 
  -9  -5   8      203.21      244.52     48.22 o 
  -8  -5   8      311.46      307.95     37.58 o 
  -7  -5   8      575.37      584.14     33.13 o 
  -6  -5   8      784.15      809.50     41.15 o 
  -5  -5   8      326.19      355.62     26.97 o 
  -4  -5   8       91.70       76.02     19.07 o 
  -3  -5   8      124.82      123.95     19.32 o 
  -2  -5   8     1387.57     1402.00     40.35 o 
  -1  -5   8      583.46      601.99     27.71 o 
   0  -5   8      245.21      235.48     20.81 o 
   1  -5   8      337.65      311.98     22.79 o 
   2  -5   8     1959.72     1926.44     67.27 o 
   3  -5   8     2030.90     1991.63     41.88 o 
   4  -5   8      308.22      311.48     18.00 o 
   5  -5   8      265.82      263.02     18.17 o 
   6  -5   8      728.11      734.12     79.25 o 
   7  -5   8      320.76      299.24     38.81 o 
   8  -5   8      177.72      239.12     44.27 o 
  -9  -4   8      219.38      274.29     48.15 o 
  -8  -4   8      606.52      570.33     34.16 o 
  -7  -4   8      722.88      734.43     35.82 o 
  -6  -4   8      279.67      272.73     32.24 o 
  -5  -4   8      199.67      215.04     22.91 o 
  -4  -4   8      771.55      825.90     88.06 o 
  -3  -4   8      356.68      364.10     23.58 o 
  -2  -4   8      439.92      415.69     23.63 o 
  -1  -4   8      295.21      293.29     26.59 o 
   0  -4   8     1132.51     1089.20     33.11 o 
   1  -4   8     1142.81     1176.08     68.15 o 
   2  -4   8      946.33      899.36     26.51 o 
   3  -4   8     2164.69     2128.12     71.18 o 
   4  -4   8     1316.19     1329.38     28.23 o 
   5  -4   8      410.64      438.22     27.70 o 
   6  -4   8      353.18      391.44     26.87 o 
   7  -4   8      387.95      408.22     83.30 o 
   8  -4   8      503.62      502.77     48.36 o 
   9  -4   8       24.03       86.89     37.70 o 
  -9  -3   8      262.70      291.31     47.23 o 
  -8  -3   8      463.18      477.02     32.69 o 
  -7  -3   8      752.23      800.24     37.35 o 
  -6  -3   8      356.61      336.77     35.30 o 
  -5  -3   8      106.87       91.76     24.81 o 
  -4  -3   8      593.43      581.16     28.90 o 
  -3  -3   8      998.62     1008.09     33.60 o 
  -2  -3   8      512.39      526.65     25.45 o 
  -1  -3   8       89.62       82.80     15.07 o 
   0  -3   8      590.68      601.34     24.00 o 
   1  -3   8     3286.99     3318.92     61.59 o 
   2  -3   8     2366.85     2326.10     37.14 o 
   3  -3   8      775.50      756.19     18.63 o 
   4  -3   8     1059.90     1040.50     22.47 o 
   5  -3   8     1456.52     1464.07     27.41 o 
   6  -3   8     1032.47     1067.10     34.93 o 
   7  -3   8      149.88      203.57     26.10 o 
   8  -3   8      151.60      123.63     35.28 o 
   9  -3   8      171.27      182.99     41.22 o 
  10  -3   8      146.40      203.14     44.92 o 
  -9  -2   8      359.00      239.08     43.77 o 
  -8  -2   8      384.26      383.16     30.38 o 
  -7  -2   8      401.15      405.51     32.78 o 
  -6  -2   8      345.98      358.57     36.74 o 
  -5  -2   8      497.44      564.33     38.24 o 
  -4  -2   8      448.05      463.66     34.22 o 
  -3  -2   8      463.53      494.90     32.13 o 
  -2  -2   8      635.82      596.47     24.87 o 
  -1  -2   8      522.84      488.12     22.37 o 
   0  -2   8      639.11      583.53     22.93 o 
   1  -2   8     3016.71     2973.18     45.59 o 
   2  -2   8     2529.28     2513.99     48.32 o 
   3  -2   8     1366.97     1356.70     21.90 o 
   4  -2   8      797.23      794.15     18.27 o 
   5  -2   8     1191.38     1154.31     23.12 o 
   6  -2   8     2242.97     2238.61     72.06 o 
   7  -2   8      322.51      343.97     24.30 o 
   8  -2   8       36.70       41.86     24.85 o 
   9  -2   8      247.05      237.26     41.95 o 
  10  -2   8      292.78      279.33     46.44 o 
  -8  -1   8      423.28      425.36     33.35 o 
  -7  -1   8      221.91      231.02     25.41 o 
  -6  -1   8      155.61      198.95     23.11 o 
  -5  -1   8     1074.19     1165.19     52.56 o 
  -4  -1   8      678.34      640.82     39.30 o 
  -3  -1   8      139.51      152.83     23.44 o 
  -2  -1   8       47.65       57.87     18.88 o 
  -1  -1   8     1077.26     1132.30     40.81 o 
   0  -1   8     3385.49     3354.82    136.60 o 
   1  -1   8     1666.12     1658.65     32.53 o 
   2  -1   8     1079.72     1077.80     26.75 o 
   3  -1   8     2739.79     2750.13     34.85 o 
   4  -1   8     2321.80     2269.21     41.79 o 
   5  -1   8     1751.70     1671.56     49.54 o 
   6  -1   8      391.32      416.71     21.40 o 
   7  -1   8      287.12      312.41     22.31 o 
   8  -1   8      376.41      398.10     30.49 o 
   9  -1   8      247.18      249.04     33.64 o 
  10  -1   8      267.46      280.82     43.58 o 
  11  -1   8      312.26      251.55     48.82 o 
  -8   0   8      207.95      164.91     37.54 o 
  -7   0   8      376.27      388.71     29.83 o 
  -6   0   8      293.64      324.67     39.28 o 
  -5   0   8      588.88      579.06     41.94 o 
  -4   0   8      390.73      421.39     35.26 o 
  -3   0   8      409.47      411.29     32.68 o 
  -2   0   8      129.87      137.00     23.41 o 
  -1   0   8     1037.57      936.81     38.62 o 
   0   0   8     2756.92     2646.48     57.47 o 
   1   0   8     1545.32     1574.96     43.23 o 
   2   0   8      981.53      955.94     33.18 o 
   3   0   8     2004.90     1977.77     27.35 o 
   4   0   8     3559.81     3526.95     44.11 o 
   5   0   8     3005.09     2769.45     34.56 o 
   6   0   8      151.98      160.14     19.40 o 
   7   0   8      444.41      382.36     42.76 o 
   8   0   8      492.58      558.85     59.45 o 
   9   0   8      379.16      417.44     33.04 o 
  10   0   8      158.49      151.63     35.74 o 
  11   0   8      102.32       88.82     38.48 o 
  -7   1   8      532.01      507.98     49.05 o 
  -6   1   8      448.35      422.92     44.47 o 
  -5   1   8      337.88      350.75     38.75 o 
  -4   1   8       66.53       62.57     23.92 o 
  -3   1   8      190.55      192.38     26.46 o 
  -2   1   8     1224.17     1221.48     47.34 o 
  -1   1   8     1044.16     1070.54     42.61 o 
   0   1   8      756.35      690.33     33.22 o 
   1   1   8     2748.86     2674.28     31.94 o 
   2   1   8     2143.37     2067.24     29.51 o 
   3   1   8     2785.48     2568.23     49.31 o 
   4   1   8     1537.16     1544.64     27.68 o 
   5   1   8     1851.54     1731.56     70.38 o 
   6   1   8      613.90      621.77     39.17 o 
   7   1   8      237.82      232.97     32.00 o 
   8   1   8      462.44      396.15     49.78 o 
   9   1   8      893.60      918.46     74.71 o 
  10   1   8      284.09      334.80     71.62 o 
  11   1   8       91.78       86.29     35.80 o 
  12   1   8      175.22      224.87     46.62 o 
  -7   2   8      247.65      247.07     40.40 o 
  -6   2   8      252.89      259.35     42.02 o 
  -5   2   8      614.49      671.14     51.06 o 
  -4   2   8       99.46      112.91     30.39 o 
  -3   2   8       39.66       58.52     25.22 o 
  -2   2   8     1075.39     1037.88     48.28 o 
  -1   2   8     1423.43     1420.00     50.70 o 
   0   2   8      855.23      862.63     24.82 o 
   1   2   8      639.72      660.22     19.24 o 
   2   2   8     1549.73     1597.43     45.11 o 
   3   2   8     8005.08     8028.04    120.75 o 
   4   2   8     1389.47     1384.98     26.23 o 
   5   2   8      532.34      508.98     38.69 o 
   6   2   8      755.28      750.69     36.94 o 
   7   2   8      883.23      770.03     46.35 o 
   8   2   8      708.46      674.88     51.32 o 
   9   2   8       54.08       40.81     44.41 o 
  10   2   8      135.06       57.53     62.53 o 
  12   2   8      279.34      254.22     40.76 o 
  -7   3   8      299.15      211.97     40.30 o 
  -6   3   8      136.42      141.15     36.32 o 
  -5   3   8       89.43        4.87     33.57 o 
  -4   3   8      239.39      223.77     37.61 o 
  -3   3   8      435.58      526.37     44.36 o 
  -2   3   8      402.32      347.23     35.32 o 
  -1   3   8      702.01      645.72     23.85 o 
   0   3   8      986.91      981.55     26.49 o 
   1   3   8     1718.00     1768.34     32.12 o 
   2   3   8     1766.21     1783.69     31.59 o 
   3   3   8     3156.10     3159.28     77.08 o 
   4   3   8     1352.17     1409.35     57.41 o 
   5   3   8      745.10      722.00     20.91 o 
   7   3   8     1105.62     1029.70     46.15 o 
   8   3   8     1080.57     1018.46     55.49 o 
   9   3   8       68.77       91.77     41.36 o 
  10   3   8       76.14      144.33     59.96 o 
  -6   4   8      154.54      167.07     34.70 o 
  -5   4   8       24.39       32.13     32.67 o 
  -4   4   8      178.00      204.26     36.07 o 
  -3   4   8      568.64      519.34     46.47 o 
  -2   4   8      476.26      467.75     43.21 o 
  -1   4   8      161.95      178.09     23.85 o 
   0   4   8      285.42      327.98     20.43 o 
   1   4   8     3364.32     3435.15     77.53 o 
   2   4   8     2558.83     2562.73     41.31 o 
   3   4   8     1108.47     1176.73     28.37 o 
   4   4   8      891.35      931.43     25.29 o 
   5   4   8     1189.53     1203.94     28.04 o 
   6   4   8     1604.73     1567.04     48.14 o 
  -5   5   8      164.81      140.79     37.61 o 
  -4   5   8      145.29      164.62     36.70 o 
  -3   5   8      104.48       68.46     31.56 o 
  -2   5   8      370.89      402.14     26.57 o 
  -1   5   8      470.51      501.87     30.81 o 
   0   5   8      545.24      550.75     47.20 o 
   1   5   8     1409.25     1444.59     47.96 o 
   2   5   8     1853.47     1926.61     39.63 o 
   3   5   8     1296.90     1331.16     32.67 o 
   4   5   8      629.27      665.73     23.77 o 
   5   5   8      751.77      764.89     24.37 o 
   6   5   8     1614.59     1658.57     51.12 o 
   7   5   8      473.93      505.36     35.15 o 
  -4   6   8      200.31      209.72     39.45 o 
  -3   6   8       96.55      106.41     33.25 o 
  -2   6   8       99.61       89.23     21.19 o 
  -1   6   8      290.86      252.60     36.38 o 
   0   6   8     1118.01     1109.34     36.91 o 
   1   6   8      817.25      790.83     32.27 o 
   2   6   8      847.33      858.82     30.21 o 
   3   6   8      963.99      966.51     44.81 o 
   4   6   8     1119.49     1164.96     43.13 o 
   5   6   8      828.91      821.73     37.69 o 
   6   6   8      669.13      692.50     38.55 o 
   7   6   8      252.22      263.58     29.44 o 
   8   6   8      115.12      145.55     30.27 o 
  -4   7   8      122.35      101.03     36.06 o 
  -3   7   8      108.04      124.95     34.95 o 
  -2   7   8       96.49       89.45     21.38 o 
  -1   7   8      128.58      136.38     22.51 o 
   0   7   8     1056.51     1112.46     38.93 o 
   1   7   8      904.66      940.84     35.53 o 
   2   7   8      377.61      362.23     24.81 o 
   3   7   8      341.01      335.59     23.30 o 
   4   7   8     1186.56     1185.67     33.86 o 
   5   7   8     1298.65     1292.54     33.75 o 
   6   7   8      125.91      156.70     28.41 o 
   7   7   8       16.47       13.75     25.49 o 
   8   7   8      535.90      533.16     38.15 o 
   9   7   8      532.44      544.33     41.42 o 
  -2   8   8      244.69      234.16     52.07 o 
  -1   8   8      202.00      221.74     26.56 o 
   0   8   8      262.33      272.85     27.31 o 
   1   8   8      292.83      305.13     26.73 o 
   2   8   8      657.48      694.95     31.92 o 
   3   8   8      778.58      801.79     37.73 o 
   4   8   8      555.89      606.28     28.75 o 
   5   8   8      473.79      479.93     38.29 o 
   6   8   8      246.91      252.76     33.20 o 
   7   8   8       67.92       70.05     27.89 o 
   8   8   8      233.12      219.62     34.60 o 
   9   8   8      209.48      218.18     35.96 o 
  -1   9   8      229.89      181.10     36.83 o 
   0   9   8      209.64      188.88     38.75 o 
   1   9   8      172.92      184.97     38.03 o 
   2   9   8      265.08      250.23     37.36 o 
   3   9   8      701.73      845.08     50.11 o 
   4   9   8      426.39      445.15     43.59 o 
   5   9   8       38.64       76.84     32.46 o 
   6   9   8      238.88      262.30     34.86 o 
   7   9   8      239.78      222.12     36.37 o 
   8   9   8      428.56      424.18     43.20 o 
   9   9   8       95.82      125.54     35.74 o 
  10   9   8       90.31       76.58     33.95 o 
   0  10   8      204.36      197.29     37.63 o 
   1  10   8      251.88      304.71     42.65 o 
   2  10   8      161.36      138.34     39.44 o 
   3  10   8      433.27      425.14     46.37 o 
   4  10   8      351.04      387.34     43.12 o 
   5  10   8       81.98       88.02     36.92 o 
   6  10   8      108.91      102.15     32.95 o 
   7  10   8       21.08       20.88     32.85 o 
   8  10   8      390.89      454.00     44.80 o 
   9  10   8       90.40       92.01     32.99 o 
  10  10   8       47.80       44.52     34.05 o 
   2  11   8      250.15      276.76     45.57 o 
   3  11   8      116.70      117.46     41.14 o 
   4  11   8       80.80       84.72     35.79 o 
   5  11   8      107.04       92.94     33.22 o 
   6  11   8      228.56      234.30     42.67 o 
   7  11   8      150.91      143.43     39.99 o 
   8  11   8       84.76      110.91     37.18 o 
   9  11   8       14.21        9.64     29.64 o 
  10  11   8       93.04       70.31     38.28 o 
   4  12   8       57.77       99.43     42.22 o 
   5  12   8       24.78       41.47     35.74 o 
   6  12   8      129.07      202.37     44.78 o 
   7  12   8       74.64       88.05     35.83 o 
   8  12   8       10.06       25.17     33.54 o 
   9  12   8      102.22       88.97     37.07 o 
  -5 -10   9      182.20      122.60     32.51 o 
  -4 -10   9      238.02      235.09     36.67 o 
  -3 -10   9      382.02      430.31     44.75 o 
  -2 -10   9       74.27       80.05     31.34 o 
  -1 -10   9       40.22       51.25     36.53 o 
   0 -10   9      135.89      165.42     37.37 o 
   1 -10   9      108.72      131.73     38.80 o 
  -6  -9   9      186.14      159.29     27.02 o 
  -5  -9   9      257.56      252.81     28.27 o 
  -4  -9   9      399.69      406.32     79.79 o 
  -3  -9   9      382.43      460.67     43.39 o 
  -2  -9   9      169.41      220.59     35.21 o 
  -1  -9   9      180.77      214.94     34.51 o 
   0  -9   9       45.77       10.28     29.95 o 
   1  -9   9      211.40      224.95     38.63 o 
   2  -9   9      105.98       88.44     33.33 o 
   3  -9   9       25.22        5.72     33.35 o 
  -7  -8   9       94.45       80.79     28.76 o 
  -6  -8   9      221.67      220.12     48.05 o 
  -5  -8   9      781.55      840.55     40.16 o 
  -4  -8   9      439.68      474.34     42.65 o 
  -3  -8   9      111.71      114.39     31.44 o 
  -2  -8   9      147.69      140.16     31.56 o 
  -1  -8   9      567.42      594.97     45.52 o 
   0  -8   9      266.38      257.24     37.86 o 
   1  -8   9       90.62      103.02     31.49 o 
   2  -8   9       39.31       36.58     27.88 o 
   3  -8   9      349.39      301.32     40.02 o 
   4  -8   9      200.96      192.46     33.08 o 
  -7  -7   9      177.36      203.58     37.88 o 
  -6  -7   9      384.74      386.93     30.21 o 
  -5  -7   9      704.82      750.46     47.89 o 
  -4  -7   9      378.77      365.79     39.18 o 
  -3  -7   9      726.40      753.43     36.62 o 
  -2  -7   9      121.29      126.34     29.15 o 
  -1  -7   9      347.02      356.59     29.28 o 
   0  -7   9      391.33      400.41     30.24 o 
   1  -7   9      121.46       68.44     49.55 o 
   2  -7   9       52.86       30.18     23.48 o 
   3  -7   9      183.42      157.39     29.61 o 
   4  -7   9      533.31      531.43     41.51 o 
  -8  -6   9       81.92       67.71     45.29 o 
  -7  -6   9      332.33      317.21     40.47 o 
  -6  -6   9      769.43      853.01     39.40 o 
  -5  -6   9      473.33      495.63     42.19 o 
  -4  -6   9      181.37      178.37     53.65 o 
  -3  -6   9      836.06      815.02     36.32 o 
  -2  -6   9      554.26      596.57     32.63 o 
  -1  -6   9      717.10      730.90     35.11 o 
   0  -6   9       84.17       59.23     28.90 o 
   1  -6   9      161.35      173.77     31.38 o 
   2  -6   9      506.31      486.70     26.32 o 
   3  -6   9      180.61      180.39     21.80 o 
   4  -6   9      274.66      268.91     27.38 o 
  -8  -5   9      127.15      106.28     25.41 o 
  -7  -5   9      409.15      448.97     33.32 o 
  -6  -5   9      593.71      613.81     44.58 o 
  -5  -5   9      895.72      998.10     50.02 o 
  -4  -5   9      325.20      396.72     36.10 o 
  -3  -5   9      532.19      545.25     49.05 o 
  -2  -5   9      945.79      990.91     50.46 o 
  -1  -5   9      708.06      720.86     32.05 o 
   0  -5   9       83.58       65.51     18.13 o 
   1  -5   9       46.34       32.27     18.22 o 
   2  -5   9      660.81      632.99     26.62 o 
   3  -5   9     1095.65     1087.62     33.77 o 
   4  -5   9      374.90      369.04     23.53 o 
   5  -5   9      245.50      237.60     36.11 o 
   7  -5   9      859.90      792.80     53.23 o 
   8  -5   9      148.72      130.62     37.63 o 
  -8  -4   9      337.94      310.12     30.49 o 
  -7  -4   9      501.39      491.75     45.63 o 
  -6  -4   9      303.90      308.99     37.86 o 
  -5  -4   9      539.34      551.80     41.32 o 
  -4  -4   9      719.15      763.08     44.70 o 
  -3  -4   9     1374.45     1536.44     55.83 o 
  -2  -4   9      647.39      685.38     39.68 o 
  -1  -4   9      231.36      227.95     21.41 o 
   0  -4   9      422.47      456.23     24.23 o 
   1  -4   9      228.61      264.65     21.06 o 
   2  -4   9      565.74      565.20     24.41 o 
   3  -4   9      752.33      766.78     40.81 o 
   4  -4   9      425.22      446.21     23.17 o 
   5  -4   9      674.42      663.24     43.16 o 
   6  -4   9      564.01      553.26     46.42 o 
   7  -4   9      898.81      938.84     52.62 o 
   8  -4   9      395.99      400.55     46.05 o 
   9  -4   9      102.94      142.04     40.91 o 
  -8  -3   9      350.28      327.10     30.21 o 
  -7  -3   9      500.91      494.54     50.80 o 
  -6  -3   9      397.21      359.94     39.87 o 
  -5  -3   9      365.11      356.50     36.29 o 
  -4  -3   9     1080.56     1102.71     50.06 o 
  -3  -3   9     1678.67     1776.81     59.40 o 
  -2  -3   9      529.20      524.23     36.37 o 
  -1  -3   9       34.35       31.12     18.77 o 
   0  -3   9      473.66      458.61     23.38 o 
   1  -3   9     1292.70     1288.82     34.96 o 
   2  -3   9      632.06      639.05     26.66 o 
   3  -3   9      217.13      213.82     15.42 o 
   4  -3   9      563.08      536.77     21.86 o 
   5  -3   9     1687.56     1664.69     39.75 o 
   6  -3   9      911.17      913.22     38.79 o 
   7  -3   9      434.94      444.08     34.67 o 
   8  -3   9      498.07      430.86     45.82 o 
   9  -3   9      290.84      266.82     39.52 o 
  -8  -2   9      210.06      197.17     42.31 o 
  -7  -2   9      175.28      196.98     26.38 o 
  -6  -2   9      635.00      610.85     47.70 o 
  -5  -2   9      832.08      781.52     46.97 o 
  -4  -2   9      944.30      949.63     47.73 o 
  -3  -2   9      720.24      720.98     40.80 o 
  -2  -2   9      735.35      727.82     38.96 o 
  -1  -2   9      373.88      354.47     29.56 o 
   0  -2   9      300.77      321.05     28.16 o 
   1  -2   9      606.39      589.55     32.32 o 
   2  -2   9     1367.13     1338.08     43.56 o 
   3  -2   9      539.91      524.31     23.30 o 
   4  -2   9      354.07      354.38     15.82 o 
   5  -2   9     1512.38     1525.81     45.06 o 
   6  -2   9     2014.30     2069.77     49.71 o 
   7  -2   9      677.01      722.85     36.90 o 
   8  -2   9      189.67      153.65     29.21 o 
   9  -2   9      244.22      271.36     42.79 o 
  10  -2   9      552.52      601.68     57.74 o 
  -7  -1   9      136.34      131.71     24.52 o 
  -6  -1   9      409.54      429.20     30.32 o 
  -5  -1   9      981.00     1019.47     53.39 o 
  -4  -1   9     1509.69     1521.65     58.81 o 
  -3  -1   9      426.89      448.14     36.20 o 
  -2  -1   9      142.61      140.62     24.18 o 
  -1  -1   9      849.44      859.42     40.03 o 
   0  -1   9     1160.83     1172.94     42.93 o 
   1  -1   9      326.66      322.00     25.54 o 
   2  -1   9      285.84      247.15     23.17 o 
   3  -1   9      605.76      627.23     22.56 o 
   4  -1   9     2647.03     2615.01     70.10 o 
   5  -1   9     1176.11     1267.90     56.20 o 
   6  -1   9     1191.01     1139.69     35.99 o 
   7  -1   9     1068.85     1021.27     66.81 o 
   8  -1   9      509.66      524.65     34.21 o 
   9  -1   9      332.74      376.14     43.30 o 
  10  -1   9      247.05      287.01     42.90 o 
  11  -1   9      127.58      128.58     45.68 o 
  -7   0   9      227.22      213.62     41.00 o 
  -6   0   9      508.62      524.42     33.35 o 
  -5   0   9      682.98      716.21     48.46 o 
  -4   0   9      926.68     1017.36     51.80 o 
  -3   0   9      594.92      645.83     41.85 o 
  -2   0   9      250.31      249.87     29.08 o 
  -1   0   9      479.06      527.51     33.38 o 
   0   0   9     1551.10     1532.21     48.40 o 
   1   0   9      628.64      607.76     31.74 o 
   2   0   9      171.01      182.14     21.14 o 
   3   0   9      378.03      395.66     25.69 o 
   4   0   9     3331.75     3278.80     44.77 o 
   5   0   9     2008.62     2013.38     62.19 o 
   6   0   9      707.47      617.53     43.01 o 
   7   0   9      372.78      483.99     45.21 o 
   8   0   9     1377.59     1313.97     77.79 o 
   9   0   9     1098.35     1072.30    109.76 o 
  10   0   9      128.26      101.05     34.97 o 
  11   0   9       34.45       36.03     35.21 o 
  -7   1   9      184.89      176.11     39.87 o 
  -6   1   9      842.89      859.65     59.63 o 
  -5   1   9      724.58      699.80     53.16 o 
  -4   1   9      170.39      170.49     31.33 o 
  -3   1   9      511.94      594.92     41.85 o 
  -2   1   9     1025.34     1066.03     49.05 o 
  -1   1   9      524.59      542.33     35.72 o 
   0   1   9      375.37      358.24     29.07 o 
   1   1   9       38.90       38.65     17.88 o 
   2   1   9     1721.81     1724.13     47.78 o 
   3   1   9     1397.94     1376.49     41.37 o 
   4   1   9     1554.17     1488.41     39.98 o 
   6   1   9     1105.83     1079.59     46.63 o 
   7   1   9     1059.43      937.68     51.20 o 
   8   1   9      750.56      678.41     52.29 o 
   9   1   9      397.53      360.77     51.53 o 
  10   1   9      407.10      490.46     44.46 o 
  11   1   9       54.09       70.37     36.50 o 
  -6   2   9      456.70      388.27     47.16 o 
  -5   2   9      490.61      515.07     48.82 o 
  -4   2   9      321.92      303.11     42.33 o 
  -3   2   9      375.62      411.09     40.74 o 
  -2   2   9      724.83      787.53     45.14 o 
  -1   2   9      894.70      923.19     45.64 o 
   0   2   9      307.09      300.40     28.41 o 
   1   2   9       23.25       23.87     17.78 o 
   2   2   9     1639.73     1547.66     29.34 o 
   3   2   9     1543.78     1546.62     29.63 o 
   4   2   9     1405.57     1366.57     39.89 o 
  12   2   9      264.75      251.77     46.25 o 
  -6   3   9      172.40      170.62     40.83 o 
  -5   3   9      306.89      273.32     46.12 o 
  -4   3   9      503.05      475.73     49.49 o 
  -3   3   9      407.73      488.01     45.58 o 
  -2   3   9      398.82      386.62     39.74 o 
  -1   3   9      170.96      213.95     29.07 o 
   0   3   9      468.96      477.52     36.21 o 
   1   3   9      388.27      407.88     18.64 o 
   2   3   9      611.48      632.25     21.56 o 
   3   3   9     1926.36     1965.20     34.78 o 
   4   3   9     1793.96     1830.54     37.28 o 
   5   3   9      774.92      724.93     33.88 o 
  -5   4   9      156.32      113.39     41.40 o 
  -4   4   9      198.79      235.46     41.78 o 
  -3   4   9      749.40      797.19     58.33 o 
  -2   4   9      565.71      616.92     52.50 o 
  -1   4   9       17.46       42.97     30.71 o 
   0   4   9      139.46      139.11     28.88 o 
   1   4   9      797.56      839.89     27.48 o 
   2   4   9     1216.66     1265.35     31.58 o 
   3   4   9      640.12      669.63     46.09 o 
   4   4   9      253.71      282.27     17.83 o 
   5   4   9     2463.64     2548.99     59.05 o 
   6   4   9     2453.06     2484.64     61.42 o 
  -4   5   9      203.91      212.50     40.38 o 
  -3   5   9      276.96      264.26     42.81 o 
  -2   5   9      171.32      235.70     38.93 o 
  -1   5   9      207.88      260.55     39.10 o 
   0   5   9      138.26      153.88     20.24 o 
   1   5   9      483.39      525.30     26.03 o 
   2   5   9     1097.31     1069.71     40.54 o 
   3   5   9      616.66      641.90     25.59 o 
   4   5   9      426.10      420.29     21.52 o 
   5   5   9     1360.10     1377.68     55.23 o 
   6   5   9     1926.63     2009.69     57.48 o 
   7   5   9     1046.22     1097.99     48.10 o 
  -4   6   9      277.22      340.50     46.27 o 
  -3   6   9      132.74       92.10     36.94 o 
  -2   6   9       17.27        0.74     31.17 o 
  -1   6   9      302.40      291.82     41.02 o 
   0   6   9      396.47      395.71     27.22 o 
   1   6   9      301.41      328.35     24.83 o 
   2   6   9      121.74      140.04     19.20 o 
   3   6   9      535.16      573.16     26.61 o 
   4   6   9     1527.43     1639.87     38.58 o 
   5   6   9     1223.13     1256.21    130.26 o 
   6   6   9      752.84      792.78     41.67 o 
   7   6   9      729.65      723.64     42.49 o 
   8   6   9      385.64      408.79     38.01 o 
  -3   7   9      207.78      177.76     41.69 o 
  -2   7   9       53.59       78.33     35.67 o 
  -1   7   9       67.44       58.85     21.52 o 
   0   7   9      231.37      258.31     26.13 o 
   1   7   9      409.62      427.21     30.37 o 
   2   7   9      211.73      212.12     22.22 o 
   3   7   9      250.58      270.92     24.35 o 
   4   7   9      884.26      920.68     47.47 o 
   5   7   9     1505.36     1553.36    155.41 o 
   6   7   9      503.35      589.50     40.61 o 
   7   7   9      331.41      357.08     36.41 o 
   8   7   9      252.29      321.42     37.64 o 
  -2   8   9       92.27      102.01     35.55 o 
  -1   8   9      137.25      118.34     24.75 o 
   0   8   9      110.01      112.16     22.40 o 
   1   8   9       75.52       62.19     22.40 o 
   2   8   9      256.08      251.39     25.74 o 
   3   8   9      414.54      454.10     27.91 o 
   4   8   9      524.25      596.04     49.20 o 
   5   8   9      942.06      981.09     50.25 o 
   6   8   9      283.77      270.58     35.11 o 
   7   8   9      421.14      487.33     40.66 o 
   8   8   9      346.61      323.57     39.25 o 
   9   8   9      471.79      552.94     45.76 o 
   0   9   9      103.40       86.19     23.51 o 
   1   9   9       16.15        1.49     21.70 o 
   2   9   9      202.65      229.00     28.30 o 
   3   9   9      700.41      764.80     51.51 o 
   4   9   9      337.90      322.94     40.94 o 
   5   9   9      290.77      300.04     38.56 o 
   6   9   9      119.41      129.07     31.44 o 
   7   9   9      659.40      709.26     50.19 o 
   8   9   9      354.34      404.87     40.59 o 
   9   9   9       69.94       88.53     34.35 o 
  10   9   9      101.23       99.74     33.43 o 
   1  10   9       75.43       76.33     33.09 o 
   2  10   9      111.37      131.70     38.51 o 
   3  10   9      218.59      195.67     39.84 o 
   4  10   9      249.67      248.77     42.34 o 
   5  10   9      374.04      407.74     43.47 o 
   6  10   9      152.66      158.06     41.30 o 
   7  10   9      430.98      438.48     46.55 o 
   8  10   9      254.15      253.87     40.62 o 
   9  10   9       40.85       29.99     31.71 o 
  10  10   9       33.79       51.51     37.49 o 
   3  11   9      132.14       97.05     42.08 o 
   4  11   9       78.52       44.23     36.12 o 
   5  11   9      161.38      182.03     42.94 o 
   6  11   9      249.05      287.79     44.04 o 
   7  11   9      133.78      140.53     43.52 o 
   8  11   9      115.03      131.52     39.17 o 
   9  11   9       97.04      156.12     43.78 o 
  -5  -9  10      138.91      113.05     45.02 o 
  -4  -9  10      188.02      202.41     41.14 o 
  -3  -9  10      128.08      153.53     36.82 o 
  -2  -9  10      347.41      342.78     41.67 o 
  -1  -9  10      184.73      231.04     38.02 o 
   0  -9  10      319.48      301.64     43.17 o 
   1  -9  10      198.49      169.61     34.40 o 
   2  -9  10      162.61      105.86     33.14 o 
  -5  -8  10      195.59      218.20     30.07 o 
  -4  -8  10      413.02      485.07     46.38 o 
  -3  -8  10      152.37      125.70     32.20 o 
  -2  -8  10      237.96      194.77     35.35 o 
  -1  -8  10      487.84      555.02     46.15 o 
   0  -8  10      501.84      542.65     43.75 o 
   1  -8  10      130.10      150.53     34.88 o 
   2  -8  10      116.81       99.44     35.41 o 
   3  -8  10      114.76       94.11     31.60 o 
  -6  -7  10      188.46      184.47     28.16 o 
  -5  -7  10      112.63       75.96     32.61 o 
  -4  -7  10      475.17      526.57     46.43 o 
  -3  -7  10      148.38      170.52     32.03 o 
  -2  -7  10      480.28      536.55     43.91 o 
  -1  -7  10      852.95      950.05     52.63 o 
   0  -7  10      586.69      604.04     44.02 o 
   1  -7  10      347.57      376.60     37.96 o 
   2  -7  10       42.23       30.25     27.32 o 
   3  -7  10      115.13       87.62     28.48 o 
   4  -7  10      390.86      353.82     37.48 o 
  -7  -6  10      130.04      159.88     31.15 o 
  -6  -6  10      342.04      360.42     30.76 o 
  -5  -6  10      149.47      190.19     34.71 o 
  -4  -6  10      193.14      205.40     36.83 o 
  -3  -6  10      403.00      424.76     40.42 o 
  -2  -6  10     1224.90     1324.22     57.66 o 
  -1  -6  10      522.82      532.61     41.19 o 
   0  -6  10      264.98      268.80     34.56 o 
   1  -6  10      542.11      580.86     40.56 o 
   2  -6  10      410.25      457.31     38.40 o 
   3  -6  10      206.70      209.73     31.31 o 
   4  -6  10      169.58      152.27     30.15 o 
  -7  -5  10       64.95       67.52     24.64 o 
  -6  -5  10      269.77      332.83     37.63 o 
  -5  -5  10      197.33      218.89     34.22 o 
  -4  -5  10      235.89      258.66     35.03 o 
  -3  -5  10      680.09      781.67     47.35 o 
  -2  -5  10     1104.90     1240.25     55.06 o 
  -1  -5  10     1397.86     1500.35     58.31 o 
   0  -5  10      353.49      394.81     35.56 o 
   1  -5  10      105.29       93.77     26.66 o 
   2  -5  10      715.19      789.20     42.51 o 
   3  -5  10      458.55      473.19     28.96 o 
   4  -5  10      134.95      131.55     20.80 o 
  -7  -4  10      181.13      163.25     25.21 o 
  -6  -4  10      122.87      130.59     33.19 o 
  -5  -4  10      117.43       74.70     31.30 o 
  -4  -4  10      691.06      706.76     46.97 o 
  -3  -4  10      954.64      989.12     50.40 o 
  -2  -4  10      644.70      630.98     42.51 o 
  -1  -4  10      988.13     1061.70     50.19 o 
   0  -4  10      684.83      696.57     40.24 o 
   1  -4  10      739.47      807.12     41.19 o 
   2  -4  10      496.70      545.58     35.52 o 
   3  -4  10      255.68      234.17     21.85 o 
   4  -4  10      447.06      457.01     26.92 o 
   5  -4  10       65.45      -10.97     45.02 o 
  -7  -3  10      211.74      277.82     49.53 o 
  -6  -3  10       87.33       90.30     33.22 o 
  -5  -3  10      148.85      146.24     33.10 o 
  -4  -3  10      646.27      652.76     45.42 o 
  -3  -3  10     1639.47     1682.17     62.57 o 
  -2  -3  10     1149.83     1164.65     51.51 o 
  -1  -3  10      290.96      323.94     34.02 o 
   0  -3  10      595.48      615.28     37.58 o 
   1  -3  10     1682.92     1756.28     55.25 o 
   2  -3  10      732.14      696.46     36.88 o 
   3  -3  10       62.87       49.67     22.53 o 
   4  -3  10       78.52       72.31     21.02 o 
   5  -3  10      708.44      612.74     55.51 o 
   6  -3  10      711.29      675.89     61.14 o 
   7  -3  10      262.49      249.92     35.41 o 
   8  -3  10      153.87       98.32     34.67 o 
   9  -3  10      472.27      382.03     48.12 o 
  -7  -2  10       76.52       53.80     23.63 o 
  -6  -2  10      100.82      116.80     24.86 o 
  -5  -2  10      473.10      424.10     42.54 o 
  -4  -2  10      659.24      704.37     47.05 o 
  -3  -2  10      850.28      851.61     48.42 o 
  -2  -2  10      879.05      901.11     45.47 o 
  -1  -2  10     1034.39     1003.48     46.61 o 
   0  -2  10      928.10      955.60     43.98 o 
   1  -2  10     1164.52     1153.16     45.75 o 
   2  -2  10      528.90      533.81     32.50 o 
   3  -2  10      245.19      249.49     22.52 o 
   4  -2  10       95.86       81.27     14.76 o 
   5  -2  10      587.46      575.80     47.16 o 
   6  -2  10      775.79      806.23     34.05 o 
   7  -2  10      440.81      472.48     38.15 o 
   8  -2  10      246.14      210.02     38.20 o 
   9  -2  10      470.58      431.65     46.60 o 
  10  -2  10      441.21      419.85     51.21 o 
  -7  -1  10       41.45       19.50     26.15 o 
  -6  -1  10      120.09       93.59     22.48 o 
  -5  -1  10      628.21      663.68     48.21 o 
  -4  -1  10      936.70      926.31     53.68 o 
  -3  -1  10      466.60      457.68     39.53 o 
  -2  -1  10      476.52      481.74     36.62 o 
  -1  -1  10     1862.88     1893.40     60.53 o 
   0  -1  10     1507.79     1524.32     52.48 o 
   1  -1  10      743.04      793.99     38.44 o 
   2  -1  10       62.67       63.27     18.79 o 
   3  -1  10      704.47      631.93     32.70 o 
   4  -1  10      518.81      521.03     23.00 o 
   5  -1  10      429.92      386.59     35.48 o 
   6  -1  10      435.85      396.93     44.75 o 
   7  -1  10      533.85      568.99     31.22 o 
   8  -1  10      647.80      611.51     45.68 o 
   9  -1  10      504.87      560.26     50.13 o 
  10  -1  10      406.21      333.25     46.87 o 
  -6   0  10      174.52      159.53     26.32 o 
  -5   0  10      275.67      320.26     41.53 o 
  -4   0  10      730.35      694.93     48.02 o 
  -3   0  10      852.20      783.08     47.83 o 
  -2   0  10      525.19      473.62     38.21 o 
  -1   0  10     1273.55     1294.25     52.27 o 
   0   0  10     1246.71     1223.34     48.60 o 
   1   0  10     1301.05     1310.52     47.67 o 
   2   0  10       50.52       39.74     17.79 o 
   3   0  10      194.77      177.40     20.81 o 
   4   0  10     1236.90     1190.44     39.62 o 
   8   0  10      936.96      947.33     50.36 o 
   9   0  10     1144.99     1233.80     58.97 o 
  10   0  10      266.79      265.36     42.83 o 
  11   0  10      187.66      137.09     42.20 o 
  -6   1  10      340.92      356.78     47.76 o 
  -5   1  10      305.91      285.66     41.30 o 
  -4   1  10      255.96      199.30     38.30 o 
  -3   1  10      594.97      677.10     47.91 o 
  -2   1  10     1259.17     1403.67     58.72 o 
  -1   1  10     1909.52     1857.20     63.14 o 
   0   1  10      269.20      269.67     30.93 o 
   1   1  10      616.08      561.64     35.59 o 
   2   1  10      452.48      441.52     30.60 o 
   3   1  10      418.45      455.63     29.21 o 
   4   1  10      646.68      608.45     30.00 o 
  10   1  10      233.55      294.97     42.21 o 
  11   1  10      194.49      191.00     43.58 o 
  -5   2  10      362.33      361.62     47.62 o 
  -4   2  10      244.63      275.58     39.02 o 
  -3   2  10      399.63      398.02     44.97 o 
  -2   2  10     1063.32     1105.21     57.18 o 
  -1   2  10     1744.01     1850.38     66.08 o 
   0   2  10      344.68      351.33     32.72 o 
   1   2  10      159.85      165.45     26.40 o 
   2   2  10      613.49      558.82     34.25 o 
   3   2  10     1565.83     1499.83     47.96 o 
   4   2  10      460.03      426.72     27.84 o 
  -5   3  10       96.30      124.73     36.94 o 
  -4   3  10      406.68      438.83     49.84 o 
  -3   3  10     1015.55     1060.21     63.49 o 
  -2   3  10      506.73      547.32     47.89 o 
  -1   3  10      497.66      471.89     43.23 o 
   0   3  10      638.19      652.47     44.35 o 
   1   3  10      398.67      393.03     34.94 o 
   2   3  10      548.59      532.53     35.68 o 
   3   3  10      251.17      261.24     17.42 o 
   4   3  10      431.28      425.01     20.28 o 
  -4   4  10      287.38      283.01     46.53 o 
  -3   4  10      598.87      636.58     55.22 o 
  -2   4  10      653.23      727.93     55.95 o 
  -1   4  10      332.82      406.29     44.83 o 
   0   4  10      250.16      314.08     38.69 o 
   1   4  10      833.25      860.20     48.17 o 
   2   4  10      873.46      874.42     28.70 o 
   3   4  10       53.07       64.09     14.39 o 
   4   4  10      167.60      182.17     17.13 o 
   5   4  10      419.08      497.61     32.56 o 
  -4   5  10      257.10      242.07     43.57 o 
  -3   5  10      236.33      208.96     42.44 o 
  -2   5  10      564.18      632.87     53.62 o 
  -1   5  10      293.96      333.71     45.00 o 
   0   5  10      227.69      199.60     37.49 o 
   1   5  10      422.48      439.03     43.20 o 
   2   5  10      437.03      476.89     25.35 o 
   3   5  10      265.93      280.91     21.15 o 
   4   5  10       77.98       55.96     15.62 o 
   5   5  10      441.14      539.26     33.93 o 
   6   5  10     1802.85     1798.66     56.83 o 
   7   5  10      555.39      577.55     39.50 o 
  -3   6  10      176.46      228.29     46.33 o 
  -2   6  10      136.11      108.25     36.29 o 
  -1   6  10      280.10      306.62     42.07 o 
   0   6  10      693.45      824.75     56.38 o 
   1   6  10      278.60      263.13     24.10 o 
   2   6  10       46.37       49.76     17.36 o 
   3   6  10      107.39      122.58     19.71 o 
   4   6  10      428.32      497.66     25.94 o 
   5   6  10      480.23      538.26     37.29 o 
   6   6  10      528.85      568.57     38.93 o 
   7   6  10      390.89      405.12     37.33 o 
  -2   7  10      130.60      141.10     38.51 o 
  -1   7  10      218.03      194.78     39.49 o 
   0   7  10      274.27      294.92     42.32 o 
   1   7  10      241.21      267.54     26.24 o 
   2   7  10       77.79       90.20     22.03 o 
   3   7  10       29.19       34.06     18.75 o 
   4   7  10      705.56      735.73     66.42 o 
   5   7  10      465.43      515.00     40.13 o 
   6   7  10      311.71      376.48     36.41 o 
   7   7  10      142.31      151.53     32.42 o 
   8   7  10      693.90      803.05     49.55 o 
  -1   8  10      218.31      191.97     41.46 o 
   0   8  10       57.92       48.99     34.24 o 
   1   8  10      104.38       66.26     23.54 o 
   2   8  10      189.22      188.96     25.15 o 
   3   8  10       81.05       87.79     21.09 o 
   4   8  10      260.29      297.03     25.03 o 
   5   8  10      117.55      118.30     29.21 o 
   6   8  10      522.88      578.31     42.73 o 
   7   8  10      336.62      312.16     37.70 o 
   8   8  10      350.11      413.21     43.79 o 
   9   8  10      641.02      654.15     48.44 o 
   1   9  10       16.39       12.29     23.21 o 
   2   9  10       68.03       55.50     23.67 o 
   3   9  10      173.37      168.95     25.39 o 
   4   9  10      329.46      390.44     44.02 o 
   5   9  10       49.39       34.87     30.28 o 
   6   9  10      143.34      198.93     37.01 o 
   7   9  10      461.70      537.20     47.49 o 
   8   9  10      508.16      539.16     48.37 o 
   9   9  10      340.92      321.92     40.81 o 
   2  10  10       72.78       70.48     38.84 o 
   3  10  10       66.31       95.57     36.60 o 
   4  10  10      115.56      108.52     33.59 o 
   5  10  10       68.78       28.07     30.96 o 
   6  10  10      126.38       92.97     35.52 o 
   7  10  10      384.62      444.32     47.01 o 
   8  10  10      336.76      351.04     47.04 o 
   9  10  10      180.09      162.70     39.78 o 
  10  10  10       89.28       60.74     36.47 o 
   5  11  10      147.27      102.35     42.26 o 
   6  11  10      178.82      211.95     42.83 o 
   7  11  10      197.22      207.55     44.69 o 
   8  11  10       96.67       77.86     36.90 o 
  -3  -8  11       24.48       55.64     28.81 o 
  -2  -8  11       88.17       89.95     34.62 o 
  -1  -8  11      321.90      311.71     41.51 o 
   0  -8  11      414.88      420.74     44.14 o 
   1  -8  11      207.02      190.67     36.01 o 
   2  -8  11       86.90       89.19     33.69 o 
  -5  -7  11      167.78      168.45     33.71 o 
  -4  -7  11       57.25      101.75     36.89 o 
  -3  -7  11      107.48       95.86     37.75 o 
  -2  -7  11      130.29      132.69     32.26 o 
  -1  -7  11      171.05      178.93     34.28 o 
   0  -7  11      636.68      723.87     47.84 o 
   1  -7  11      394.65      392.88     40.88 o 
   2  -7  11      170.47      144.57     31.69 o 
   3  -7  11      397.14      437.77     38.41 o 
  -5  -6  11       89.73      123.29     33.27 o 
  -4  -6  11       21.07       34.21     29.36 o 
  -3  -6  11      139.37      166.28     36.08 o 
  -2  -6  11      476.96      448.44     42.04 o 
  -1  -6  11      515.43      570.08     46.48 o 
   0  -6  11      227.43      207.32     34.12 o 
   1  -6  11      339.98      366.07     37.69 o 
   2  -6  11      565.91      522.35     41.45 o 
   3  -6  11      530.14      499.94     40.41 o 
  -6  -5  11      154.77      173.21     32.88 o 
  -5  -5  11       74.54       97.20     31.21 o 
  -4  -5  11       73.59       72.60     31.46 o 
  -3  -5  11       70.13       70.01     29.97 o 
  -2  -5  11      632.38      753.85     49.97 o 
  -1  -5  11      580.08      616.23     44.77 o 
   0  -5  11      228.14      177.93     32.51 o 
   1  -5  11      679.23      665.34     44.73 o 
   2  -5  11      812.37      841.54     46.73 o 
   3  -5  11      980.54      983.84     49.61 o 
   4  -5  11      193.13      172.76     29.98 o 
  -6  -4  11       41.56       32.28     24.36 o 
  -5  -4  11       69.35       73.60     30.33 o 
  -4  -4  11      232.09      205.85     35.89 o 
  -3  -4  11      363.39      405.67     40.73 o 
  -2  -4  11      350.82      348.90     38.53 o 
  -1  -4  11      227.82      256.08     34.45 o 
   0  -4  11      865.50      906.25     49.43 o 
   1  -4  11      783.24      760.18     44.09 o 
   2  -4  11      612.19      647.21     39.89 o 
   3  -4  11      906.17      890.04     44.49 o 
   4  -4  11      468.93      415.44     27.28 o 
  -6  -3  11      105.96      107.39     25.99 o 
  -5  -3  11       26.45      -11.03     26.29 o 
  -4  -3  11      162.33      119.83     33.41 o 
  -3  -3  11      576.69      631.96     45.99 o 
  -2  -3  11      363.25      370.02     36.76 o 
  -1  -3  11      220.63      210.24     32.60 o 
   0  -3  11      856.22      869.92     46.00 o 
   1  -3  11     1568.00     1533.29     57.02 o 
   2  -3  11     1554.22     1563.80     55.39 o 
   3  -3  11      163.74      167.76     27.21 o 
   4  -3  11      282.60      241.87     22.85 o 
   5  -3  11      595.75      429.32     45.73 o 
  -6  -2  11      102.54      104.92     23.89 o 
  -5  -2  11      171.55      159.46     33.82 o 
  -4  -2  11      248.99      234.54     37.68 o 
  -3  -2  11      164.70      158.90     32.14 o 
  -2  -2  11      473.08      437.14     39.61 o 
  -1  -2  11      439.33      422.01     38.43 o 
   0  -2  11      888.18      921.49     46.97 o 
   1  -2  11     1218.30     1213.68     49.96 o 
   2  -2  11     1606.89     1573.99     54.33 o 
   3  -2  11      549.28      589.01     35.50 o 
   4  -2  11      293.28      295.13     27.21 o 
  -6  -1  11       31.02       23.17     24.81 o 
  -5  -1  11      257.85      258.06     39.50 o 
  -4  -1  11      408.00      399.09     43.11 o 
  -3  -1  11       66.00       62.32     32.19 o 
  -2  -1  11      241.78      232.78     34.38 o 
  -1  -1  11      692.92      653.56     43.95 o 
   0  -1  11     2542.54     2568.02     71.81 o 
   1  -1  11      784.58      768.59     42.22 o 
   2  -1  11      387.82      327.69     30.38 o 
   3  -1  11      881.74      904.19     40.65 o 
   4  -1  11     1128.93     1064.16     41.54 o 
   8  -1  11      429.99      410.55     42.12 o 
   9  -1  11      165.51      155.78     35.09 o 
  10  -1  11      241.36      199.93     42.24 o 
  -5   0  11      135.68      167.99     39.26 o 
  -4   0  11      162.09      184.34     38.48 o 
  -3   0  11      138.56      148.58     35.23 o 
  -2   0  11      490.59      447.91     41.42 o 
  -1   0  11      548.50      516.50     41.40 o 
   0   0  11     1770.16     1761.00     61.34 o 
   1   0  11     1088.13     1112.46     48.07 o 
   2   0  11      542.43      512.10     35.21 o 
   3   0  11      842.93      776.22     38.07 o 
   4   0  11     1004.28     1013.98     40.68 o 
   8   0  11      612.08      677.84     44.56 o 
   9   0  11      379.04      320.81     41.66 o 
  10   0  11      284.32      267.61     43.57 o 
  -5   1  11       94.49       54.00     34.61 o 
  -4   1  11       62.68       21.40     31.70 o 
  -3   1  11      127.39      125.62     30.02 o 
  -2   1  11      911.88      909.74     53.83 o 
  -1   1  11      735.74      805.82     47.89 o 
   0   1  11      712.37      655.29     43.53 o 
   1   1  11      913.99      942.55     46.81 o 
   2   1  11     1144.87     1193.59     49.09 o 
   3   1  11     1259.15     1154.87     45.57 o 
   4   1  11      448.59      434.83     29.30 o 
  10   1  11      421.99      433.52     48.49 o 
  11   1  11      194.17      174.80     40.88 o 
  -4   2  11      104.07       93.46     40.40 o 
  -3   2  11       85.34       70.80     33.47 o 
  -2   2  11      595.36      632.23     50.04 o 
  -1   2  11     1129.23     1163.40     59.27 o 
   0   2  11      603.12      628.22     43.25 o 
   1   2  11      393.29      461.20     37.07 o 
   2   2  11     1016.99     1007.63     46.83 o 
   3   2  11     1902.19     1926.84     59.04 o 
   4   2  11      644.45      615.51     34.36 o 
  11   2  11      395.43      473.98     49.57 o 
  -4   3  11      132.46      155.17     45.59 o 
  -3   3  11      268.04      288.53     44.86 o 
  -2   3  11      380.68      463.27     48.12 o 
  -1   3  11      468.68      484.78     44.83 o 
   0   3  11      594.36      616.22     47.34 o 
   1   3  11     1187.92     1239.82     57.40 o 
   2   3  11      802.66      838.49     45.43 o 
   3   3  11      817.22      827.71     42.75 o 
   4   3  11      563.92      598.59     36.73 o 
  -3   4  11      405.79      450.31     54.23 o 
  -2   4  11      367.97      414.75     51.93 o 
  -1   4  11      121.87      166.41     37.32 o 
   0   4  11      410.01      369.44     42.68 o 
   1   4  11     1361.66     1401.04     64.85 o 
   2   4  11     1120.19     1143.49     56.36 o 
   3   4  11      382.29      372.32     34.57 o 
   4   4  11       76.08       77.15     15.55 o 
   5   4  11      690.16      691.58     37.48 o 
  -2   5  11      196.87      216.58     46.24 o 
  -1   5  11      471.46      588.17     52.05 o 
   0   5  11      492.16      494.12     48.82 o 
   1   5  11      481.30      467.31     45.63 o 
   2   5  11      773.77      762.60     51.27 o 
   3   5  11      434.51      471.18     41.40 o 
   4   5  11       78.74       64.58     16.21 o 
   5   5  11      365.03      409.34     33.55 o 
   6   5  11      284.20      312.91     31.22 o 
  -2   6  11       84.12       84.53     39.90 o 
  -1   6  11      259.07      245.96     42.72 o 
   0   6  11      560.50      590.16     53.91 o 
   1   6  11      634.45      632.74     51.71 o 
   2   6  11      184.04      188.34     35.17 o 
   3   6  11      355.11      366.16     32.23 o 
   4   6  11      367.74      350.21     24.77 o 
   5   6  11      371.72      388.69     34.23 o 
   6   6  11      108.67      131.30     29.03 o 
   7   6  11      106.19       96.51     27.17 o 
  -1   7  11      124.15       96.94     38.50 o 
   0   7  11      395.63      368.86     47.83 o 
   1   7  11      545.27      495.36     50.33 o 
   2   7  11       59.98       33.01     31.77 o 
   3   7  11      233.42      214.51     23.08 o 
   4   7  11      222.95      214.11     23.23 o 
   5   7  11      518.24      577.31     41.86 o 
   6   7  11      101.49      107.95     27.05 o 
   7   7  11       15.13       38.57     27.22 o 
   8   7  11      398.05      358.31     39.67 o 
   1   8  11      159.21      163.92     39.16 o 
   2   8  11      190.63      206.18     36.57 o 
   3   8  11      406.06      411.05     29.74 o 
   4   8  11       96.55      102.91     29.07 o 
   5   8  11      119.43      152.43     34.55 o 
   6   8  11       67.36       83.22     31.68 o 
   7   8  11       68.97       97.73     33.14 o 
   8   8  11      315.97      329.73     41.70 o 
   9   8  11      285.07      313.85     42.13 o 
   2   9  11      113.69      148.59     39.07 o 
   3   9  11      243.03      233.20     27.43 o 
   4   9  11      144.69      156.28     36.89 o 
   5   9  11       20.58       -4.60     32.26 o 
   6   9  11       77.50       69.55     34.83 o 
   7   9  11      190.70      214.08     37.90 o 
   8   9  11      209.42      188.97     36.52 o 
   9   9  11      120.85      125.49     35.55 o 
   4  10  11      121.83       96.93     39.81 o 
   5  10  11       30.21       15.56     34.23 o 
   6  10  11       43.79       86.84     31.93 o 
   7  10  11       83.24       89.99     39.85 o 
   8  10  11      200.27      243.55     41.54 o 
  -2  -7  12       64.96       57.98     33.86 o 
  -1  -7  12      132.24      110.45     38.00 o 
   0  -7  12      176.08      174.89     34.64 o 
   1  -7  12       82.30       70.39     29.71 o 
   2  -7  12      118.42       83.41     33.96 o 
  -4  -6  12       53.84       90.44     31.69 o 
  -3  -6  12      134.98      174.64     34.99 o 
  -2  -6  12      286.65      339.59     42.47 o 
  -1  -6  12       95.13      103.40     32.66 o 
   0  -6  12       79.71       96.90     28.92 o 
   1  -6  12      151.17      177.75     33.30 o 
   2  -6  12      385.14      380.40     40.27 o 
   3  -6  12      315.10      285.79     34.14 o 
  -4  -5  12       86.13       97.75     30.58 o 
  -3  -5  12      176.24      268.30     36.68 o 
  -2  -5  12      237.82      259.61     37.94 o 
  -1  -5  12      204.92      175.60     36.71 o 
   0  -5  12       88.63       71.81     29.92 o 
   1  -5  12       23.63       30.79     23.33 o 
   2  -5  12      540.81      548.95     43.31 o 
   3  -5  12      899.61      897.44     49.99 o 
  -4  -4  12      255.92      302.32     40.80 o 
  -3  -4  12      383.55      411.93     41.69 o 
  -2  -4  12       79.94      114.70     31.04 o 
  -1  -4  12      136.45      157.85     32.78 o 
   0  -4  12      137.71      132.43     33.37 o 
   1  -4  12      481.03      474.51     40.21 o 
   2  -4  12      447.37      487.24     40.49 o 
   3  -4  12      325.69      286.13     33.97 o 
  -5  -3  12      174.73      181.32     38.98 o 
  -4  -3  12      281.92      282.37     41.89 o 
  -3  -3  12      384.44      342.47     43.58 o 
  -2  -3  12      106.89      122.79     32.25 o 
  -1  -3  12       28.46       40.94     27.13 o 
   0  -3  12      101.93      145.56     30.03 o 
   1  -3  12     1061.02     1082.72     51.96 o 
   2  -3  12      503.08      490.18     38.54 o 
   3  -3  12      386.56      367.54     34.03 o 
  -5  -2  12      357.76      394.16     46.97 o 
  -4  -2  12      149.47       81.89     33.85 o 
  -3  -2  12      255.89      231.41     39.29 o 
  -2  -2  12       90.96      120.79     33.02 o 
  -1  -2  12      249.04      239.17     35.53 o 
   0  -2  12      236.38      191.69     32.24 o 
   1  -2  12      380.83      380.96     34.98 o 
   2  -2  12      724.32      844.20     43.48 o 
   3  -2  12      550.33      605.92     37.50 o 
   4  -2  12      372.21      361.17     30.90 o 
  -4  -1  12      256.52      290.54     41.35 o 
  -3  -1  12      148.36      107.75     35.06 o 
  -2  -1  12       15.22       18.55     29.65 o 
  -1  -1  12      430.07      340.79     40.13 o 
   0  -1  12      622.22      627.64     45.16 o 
   1  -1  12      345.41      325.73     34.49 o 
   2  -1  12      394.76      376.10     33.80 o 
   3  -1  12      623.38      580.39     36.86 o 
   4  -1  12     1411.65     1337.69     49.14 o 
  -4   0  12      172.42      167.92     40.14 o 
  -3   0  12      190.97      222.47     39.02 o 
  -2   0  12       57.03       61.52     31.45 o 
  -1   0  12      223.21      234.70     35.73 o 
   0   0  12      535.06      480.34     41.60 o 
   1   0  12      458.78      506.48     39.46 o 
   2   0  12      276.97      260.90     30.66 o 
   3   0  12      557.48      509.45     35.37 o 
   4   0  12     1691.19     1600.08     53.61 o 
  -4   1  12       20.79       13.45     35.73 o 
  -3   1  12       91.13       90.89     34.00 o 
  -2   1  12      384.13      433.26     45.43 o 
  -1   1  12      301.08      228.39     35.08 o 
   0   1  12      151.36      146.86     31.84 o 
   1   1  12      165.70      158.72     30.84 o 
   2   1  12     1029.22     1006.74     49.38 o 
   3   1  12     1324.84     1307.96     51.94 o 
   4   1  12      631.10      557.94     36.28 o 
   9   1  12      209.71      196.12     36.49 o 
  10   1  12      169.29      127.13     36.37 o 
  -3   2  12       83.80      163.64     40.99 o 
  -2   2  12      188.42      239.63     42.16 o 
  -1   2  12      275.79      324.17     43.39 o 
   0   2  12      235.49      231.92     35.17 o 
   1   2  12      136.88      153.67     31.62 o 
   2   2  12      760.66      779.20     45.80 o 
   3   2  12     1605.91     1659.06     58.43 o 
   4   2  12      790.39      820.24     43.01 o 
  -3   3  12      169.98      180.31     42.73 o 
  -2   3  12      104.91       96.39     37.81 o 
  -1   3  12       76.16      111.47     39.36 o 
   0   3  12      261.16      274.22     40.28 o 
   1   3  12      393.15      378.93     40.64 o 
   2   3  12      674.49      709.28     46.97 o 
   3   3  12      913.15      864.99     46.56 o 
   4   3  12      833.46      820.30     43.47 o 
  -2   4  12      156.18      113.86     41.55 o 
  -1   4  12       49.01       32.22     30.51 o 
   0   4  12       80.31       75.40     35.04 o 
   1   4  12      573.19      646.93     53.66 o 
   2   4  12     1102.13     1131.19     60.02 o 
   3   4  12      257.07      255.20     34.44 o 
   4   4  12      417.65      359.43     34.33 o 
  -1   5  12       76.73       77.11     36.70 o 
   0   5  12      194.01      246.16     45.33 o 
   1   5  12      355.90      394.87     46.44 o 
   2   5  12      659.19      674.54     52.45 o 
   3   5  12      380.59      436.20     40.99 o 
   4   5  12      516.52      411.26     39.22 o 
   0   6  12      414.45      423.05     48.50 o 
   1   6  12      112.45      108.93     37.85 o 
   2   6  12      232.25      237.95     38.66 o 
   3   6  12      326.32      321.13     41.45 o 
   4   6  12      764.33      783.55     49.15 o 
   5   6  12      646.11      639.38     40.53 o 
   6   6  12      203.27      222.97     33.49 o 
   1   7  12      191.79      191.49     41.42 o 
   2   7  12      339.00      345.41     41.18 o 
   3   7  12      117.37       78.71     32.04 o 
   5   7  12      650.94      621.18     43.09 o 
   6   7  12       94.68       65.31     30.60 o 
   7   7  12       87.67       89.19     30.37 o 
   2   8  12      205.94      207.38     41.03 o 
   3   8  12      304.79      304.70     41.25 o 
   5   8  12      258.27      248.96     39.39 o 
   6   8  12      149.42      172.87     34.93 o 
   7   8  12      120.39       66.39     33.57 o 
   8   8  12      114.11      187.13     35.59 o 
   5   9  12       78.00       53.51     37.94 o 
   6   9  12       71.73       83.97     34.32 o 
   7   9  12      171.98      171.66     36.53 o 
   8   9  12      253.44      274.28     43.83 o 
  -1  -6  13      252.65      278.08     42.24 o 
   0  -6  13       48.69       49.40     29.63 o 
   1  -6  13       72.38       70.66     30.73 o 
   2  -6  13      199.42      177.22     36.50 o 
  -2  -5  13      434.13      526.85     45.36 o 
  -1  -5  13      341.28      440.60     43.81 o 
   0  -5  13       82.80       82.55     35.00 o 
   1  -5  13       62.05       31.78     29.91 o 
   2  -5  13      193.89      188.50     34.06 o 
   3  -5  13      192.86      169.48     33.58 o 
  -3  -4  13      366.04      327.24     41.56 o 
  -2  -4  13      358.17      439.23     46.13 o 
  -1  -4  13       87.25       88.77     31.37 o 
   0  -4  13      255.58      279.25     36.27 o 
   1  -4  13      184.36      183.25     34.45 o 
   2  -4  13      121.58       87.31     33.98 o 
   3  -4  13      231.83      179.45     33.01 o 
  -3  -3  13      571.39      686.29     53.43 o 
  -2  -3  13      404.90      412.36     44.81 o 
  -1  -3  13       60.89       66.59     32.42 o 
   0  -3  13      187.93      187.23     33.69 o 
   1  -3  13      359.30      401.73     38.44 o 
   2  -3  13      309.60      341.70     36.99 o 
   3  -3  13       16.41       55.09     23.91 o 
  -3  -2  13      163.01      105.40     38.26 o 
  -2  -2  13      268.03      237.85     36.67 o 
  -1  -2  13      342.30      309.17     39.65 o 
   0  -2  13      190.76      151.23     32.51 o 
   1  -2  13      314.74      292.40     34.59 o 
   2  -2  13      184.94      163.18     28.64 o 
   3  -2  13      112.32       99.85     24.52 o 
  -3  -1  13      165.07      135.74     34.21 o 
  -2  -1  13      212.91      167.69     36.65 o 
  -1  -1  13      356.90      369.97     44.13 o 
   0  -1  13      407.27      365.86     40.72 o 
   1  -1  13      161.61      143.53     33.08 o 
   2  -1  13       15.72       -6.07     24.58 o 
   3  -1  13      257.98      256.90     30.96 o 
  -3   0  13      304.70      282.77     42.56 o 
  -2   0  13      217.23      260.55     41.05 o 
  -1   0  13      299.59      272.74     42.09 o 
   0   0  13      361.66      336.12     41.37 o 
   1   0  13      202.86      165.04     32.73 o 
   2   0  13       82.89       78.01     27.80 o 
   3   0  13       80.06       76.24     25.29 o 
  -2   1  13      347.43      403.78     47.39 o 
  -1   1  13      445.14      537.31     49.11 o 
   0   1  13       57.89       76.86     32.71 o 
   1   1  13       63.28       61.44     32.16 o 
   2   1  13      316.16      299.61     35.54 o 
   3   1  13      298.74      242.41     29.68 o 
  -2   2  13      342.03      408.22     44.95 o 
  -1   2  13      399.93      388.75     49.18 o 
   0   2  13       66.53       60.27     31.92 o 
   1   2  13       31.29       32.74     26.19 o 
   2   2  13      229.77      235.91     36.60 o 
   3   2  13      676.25      711.82     45.44 o 
  -1   3  13       78.28       77.95     38.07 o 
   0   3  13      128.10      130.37     37.51 o 
   1   3  13      260.04      290.77     38.61 o 
   2   3  13      132.80      147.68     32.43 o 
   3   3  13      227.27      237.03     37.11 o 
  -1   4  13       69.51       75.78     43.53 o 
   0   4  13       32.86       11.76     34.63 o 
   1   4  13      315.75      371.67     43.79 o 
   2   4  13      231.06      225.09     38.56 o 
   3   4  13      177.15      159.67     37.12 o 
   0   5  13       41.46       61.56     39.42 o 
   1   5  13      140.17      171.55     40.17 o 
   2   5  13      140.22      121.03     35.64 o 
   3   5  13      189.40      130.00     30.71 o 
   1   6  13      188.97      226.89     45.11 o 
   2   6  13       16.11      -15.87     34.88 o 
   3   6  13       63.71       15.69     33.25 o 
   2   7  13       33.36       31.50     37.06 o 
   3   7  13       95.89       72.36     36.07 o 
   0  -4  14      345.30      330.47     38.73 o 
   1  -4  14      369.53      389.63     40.40 o 
   2  -4  14      239.25      233.93     37.51 o 
  -1  -3  14      174.08      197.22     39.61 o 
   0  -3  14      318.74      324.87     41.39 o 
   1  -3  14      716.17      708.86     51.64 o 
   2  -3  14      323.40      399.27     33.18 o 
   3  -3  14      102.08       61.77     28.52 o 
  -1  -2  14      266.95      207.81     41.44 o 
   0  -2  14      490.23      428.18     45.08 o 
   1  -2  14      370.72      388.22     40.85 o 
   2  -2  14      250.89      234.64     33.34 o 
   3  -2  14      285.34      234.53     31.99 o 
  -1  -1  14      536.80      605.89     51.77 o 
   0  -1  14      869.72      837.12     56.42 o 
   1  -1  14      303.65      273.63     38.86 o 
   2  -1  14       66.28       42.19     26.62 o 
   3  -1  14      217.69      159.34     29.66 o 
  -1   0  14      356.37      408.37     46.94 o 
   0   0  14      385.94      327.13     43.61 o 
   1   0  14      498.42      464.91     44.27 o 
   2   0  14      116.52       89.47     27.46 o 
   3   0  14      212.56      163.92     31.70 o 
  -1   1  14      416.48      415.04     48.49 o 
   0   1  14      262.56      295.08     40.38 o 
   1   1  14      211.13      310.90     39.13 o 
   2   1  14      268.76      258.28     31.72 o 
   3   1  14      360.88      299.86     37.90 o 
   0   2  14      344.43      338.52     46.46 o 
   1   2  14       93.61       71.04     30.07 o 
   2   2  14      347.72      351.63     41.35 o 
   3   2  14      403.88      391.35     38.78 o 
   0   3  14      245.23      240.61     38.98 o 
   1   3  14      258.89      225.09     41.13 o 
   2   3  14      325.96      346.13     43.83 o 
   3   3  14      112.38      157.80     31.85 o 
   1   4  14      333.32      312.31     47.69 o 
   2   4  14      317.30      272.36     40.46 o 
   3   4  14       46.25       50.67     35.59 o 
   2   5  14      146.84      121.09     40.98 o 
   3   5  14      136.83       91.61     37.83 o 
   2  -1  15      191.70       90.71     35.02 o 
   2   0  15      222.40      178.62     33.84 o 
   2   1  15      573.85      459.90     45.84 o 
   2   2  15      283.18      233.01     39.28 o 
                                                 
